# Supplementary material for: Qualitative Differences Between the IFNα subtypes and IFNβ Influence Chronic Mucosal HIV-1 Pathogenesis
Source: PLoS Pathog. 2020 Oct 16;16(10):e1008986. doi: 10.1371/journal.ppat.1008986 (PMC7592919; doi:10.1371/journal.ppat.1008986)
Supplement: S1 Table — (XLSX) [file ppat.1008986.s008.xlsx]

## Sheet: Sheet1
Table S1. Number of sequence reads per donor and treatment condition
Treatment	Donor	Sequence Reads
Mock	1	42703111
	2	18253198
	3	44782546
IFNα1	1	15923693
	2	13771087
	3	12099055
IFNα2	1	16389704
	2	24950642
	3	30851466
IFNα5	1	17914670
	2	167241302
	3	35909719
IFNα8	1	17329596
	2	10451967
	3	43982593
IFNα14	1	22715571
	2	48382342
	3	22752337
IFNβ	1	15305878
	2	79791503
	3	24939025
Mean		3.45924e+07
