# Supplementary material for: Qualitative Differences Between the IFNα subtypes and IFNβ Influence Chronic Mucosal HIV-1 Pathogenesis
Source: PLoS Pathog. 2020 Oct 16;16(10):e1008986. doi: 10.1371/journal.ppat.1008986 (PMC7592919; doi:10.1371/journal.ppat.1008986)
Supplement: S2 Table — (XLSX) [file ppat.1008986.s009.xlsx]

## Sheet: Combined IFN-I List
Table S2. Novel IRGs identified in IFN-I treated gut CD4 T cells (n=3 donors)
		Fold-change Rank (within individual IFN-I IRG list)
Gene_ID	Symbol	IFNα1	IFNα2	IFNα5	IFNα8	IFNα14	IFNβ	Blank count	Description
ENSG00000162437.14	RAVER2	290	236	320	160	346	938	0	ribonucleoprotein, PTB binding 2
ENSG00000187479.5	C11orf96	187	308	456	271	288	478	0	chromosome 11 open reading frame 96
ENSG00000201649.1	RNY4P34	84	87	45	99	97	103	0	RNY4 pseudogene 34
ENSG00000225886.3	RP11-288L9.4	28	36	29	47	34	45	0	novel transcript, antisense to IFI6
ENSG00000225963.7	AC009950.2	383	194	121	102	231	154	0	novel transcript, antisense to SP110
ENSG00000225964.5	NRIR	77	52	110	40	45	41	0	negative regulator of interferon response
ENSG00000229054.1	AC074338.4	437	180	616	194	341	317	0	Ribosomal Protein S29 Pseudogene 14
ENSG00000238015.2	RP4-641G12.3	166	126	79	97	135	186	0	Ribosomal Protein L23 Pseudogene 3
ENSG00000241084.1	RP11-344B5.3	471	338	382	365	615	333	0	novel transcript
ENSG00000246375.2	RP11-10L7.1	227	184	191	278	268	322	0	PPM1K divergent transcript
ENSG00000251301.6	RP11-81H14.2	105	111	82	202	271	176	0	long intergenic non-protein coding RNA 2384
ENSG00000256338.2	RPL41P2	388	365	586	346	316	624	0	Ribosomal Protein L41 Pseudogene 2
ENSG00000261267.1	RP11-44I10.3	220	262	653	222	146	282	0	novel transcript, antisense to N4BP1
ENSG00000262979.1	CTD-2047H16.2	169	113	174	143	171	159	0	novel transcript
ENSG00000267074.1	RP11-1094M14.5	458	355	325	341	434	713	0	novel transcript, sense intronic SLFN12L
ENSG00000267369.1	RP11-1094M14.8	172	152	311	226	242	710	0	TATA-Box Binding Protein Associated Factor 5 Like Pseudogene 1
ENSG00000272669.1	RP3-508I15.21	134	107	120	163	213	177	0	novel transcript, antisense to SUN2
ENSG00000274307.1	RP11-345J18.2	139	165	163	177	281	300	0	novel transcript, sense intronic to ATP10A
ENSG00000279236.1	RP11-120K19.3	204	200	346	376	235	917	0	novel transcript
ENSG00000279320.1	RP11-329N15.3	213	215	391	142	136	150	0	long non-protein coding RNA
ENSG00000280007.1	AC008079.10	165	117	111	105	110	135	0	novel transcript, antisense to TUBA8
ENSG00000281100.1	RP11-640L9.2	189	158	354	156	193	215	0	novel transcript
ENSG00000282851.1	BISPR	85	100	74	84	73	92	0	BST2 interferon stimulated positive regulator
ENSG00000283138.1	RP3-488M23.3	140	164	157	219	449	830	0	novel transcript, antisense to EFCAB4B
ENSG00000135426.15	TESPA1	584		514	395	497	388	1	thymocyte expressed, positive selection associated 1
ENSG00000169679.14	BUB1	245	251	454	362	342		1	BUB1 mitotic checkpoint serine/threonine kinase
ENSG00000198286.9	CARD11	202	216	393	213	230		1	caspase recruitment domain family member 11
ENSG00000227836.1	AC008850.3	207	401	213	319		591	1	Ribosomal Protein S20 (RPS20) Pseudogene
ENSG00000234290.2	AC116366.6		295	230	309	254	222	1	novel transcript
ENSG00000237914.5	SIRPG-AS1	377		453	274	356	704	1	SIRPG antisense RNA 1
ENSG00000242600.7	MBL1P	330	230	212	456		479	1	Mannose Binding Lectin 1, Pseudogene
ENSG00000243560.3	RN7SL364P	593	332	588	289	654		1	RNA, 7SL, cytoplasmic 364, pseudogene
ENSG00000243609.1	RPS2P44	323	285		237	462	350	1	Ribosomal Protein S2 Pseudogene 44
ENSG00000259834.1	RP11-284N8.3	264	248		270	180	153	1	novel transcript
ENSG00000264281.3	CTD-2031P19.4	399	266	438	285		649	1	Ribosomal Protein L41 (RPL41) Pseudogene
ENSG00000267312.1	RP11-1094M14.7	315	368	528	359		1137	1	Adenylosuccinate Synthase Pseudogene
ENSG00000267554.1	RP11-686D22.10	496	313	306	353		597	1	RAB32, Member RAS Oncogene Family (RAB32) Pseudogene
ENSG00000277734.6	TRAC	511	322	333	462		435	1	T cell receptor alpha constant
ENSG00000280248.1	CTD-2047H16.3	554	280	197	391		565	1	Uncategorized gene
ENSG00000280614.1	CH507-513H4.4	604	305	136	147		442	1	novel transcript, similar to YY1 associated myogenesis RNA 1 YAM1
ENSG00000059588.9	TARBP1	327	246	406		635		2	TAR (HIV-1) RNA binding protein 1
ENSG00000102678.6	FGF9	402	360	276		432		2	fibroblast growth factor 9
ENSG00000111678.10	C12orf57		270	475	251	366		2	chromosome 12 open reading frame 57
ENSG00000123131.12	PRDX4	440		610	356	427		2	peroxiredoxin 4
ENSG00000160191.17	PDE9A		301	345	340	296		2	phosphodiesterase 9A
ENSG00000168758.10	SEMA4C	499	453		400	305		2	semaphorin 4C
ENSG00000196565.12	HBG2		250		434	323	1489	2	hemoglobin subunit gamma 2
ENSG00000198673.10	FAM19A2		433	310	249		805	2	family with sequence similarity 19 member A2, C-C motif chemokine like
ENSG00000200135.1	Y_RNA		287	245	461	348		2	Y RNA
ENSG00000205045.8	SLFN12L		283	267	273	454		2	schlafen family member 12 like
ENSG00000225450.1	RP3-508I15.14	492		235	399		918	2	novel transcript
ENSG00000232855.6	AF131217.1		256	208	463		1264	2	novel transcript
ENSG00000234073.1	AC011816.1	582	226		510		1659	2	Chromobox Homolog 3 (CBX3) Pseudogene
ENSG00000234389.1	AC007278.3	268		201	332		1330	2	novel transcript
ENSG00000243650.3	RN7SL834P	550		362	255		876	2	RNA, 7SL, cytoplasmic 834, pseudogene
ENSG00000244716.3	RP11-20O24.4	182	293	206		258		2	Ribosomal Protein L17 (RPL17) Pseudogene
ENSG00000257151.1	PWAR6	309	319			404	467	2	Prader Willi/Angelman Region RNA 6, ncRNA
ENSG00000267364.1	RP11-47L3.1		208		287	307	247	2	novel transcript
ENSG00000268027.5	AC006129.2	512			259	226	433	2	novel transcript, sense intronic to CEACAM21
ENSG00000272382.1	CTD-2035E11.4		366	308	327		1484	2	novel transcript
ENSG00000273076.1	RP3-508I15.22	472	288	264			1332	2	novel transcript, antisense to SUN2
ENSG00000275557.1	RP11-353N4.6	422			418	507	912	2	novel transcript
ENSG00000276966.2	HIST1H4E	263			294	309	1316	2	histone cluster 1 H4 family member e
ENSG00000279029.1	RP11-144I2.1	528	413	344	267			2	Uncategorized gene
ENSG00000280800.1	CH507-513H4.6	334		376		187	470	2	novel transcript, similar to YY1 associated myogenesis RNA 1 YAM1
ENSG00000282961.1	PRNCR1		423	423	268		954	2	prostate cancer associated non-coding RNA 1
ENSG00000283041.1	RP11-371A22.1	595			321	215	245	2	Eukaryotic Translation Elongation Factor 1 Gamma
ENSG00000101342.9	TLDC2	514			496		1077	3	TBC/LysM-associated domain containing 2
ENSG00000102245.7	CD40LG		302	328	386			3	CD40 ligand
ENSG00000114812.12	VIPR1	279		361		405		3	vasoactive intestinal peptide receptor 1
ENSG00000120254.15	MTHFD1L	502		482	312			3	methylenetetrahydrofolate dehydrogenase (NADP+ dependent) 1 like
ENSG00000128040.10	SPINK2	506	410				1011	3	serine peptidase inhibitor, Kazal type 2
ENSG00000130590.13	SAMD10		303			516	1662	3	sterile alpha motif domain containing 10
ENSG00000133962.7	CATSPERB	410			511		1685	3	cation channel sperm associated auxiliary subunit beta
ENSG00000134333.13	LDHA	258				283	657	3	lactate dehydrogenase A
ENSG00000143947.12	RPS27A	379			214	195		3	ribosomal protein S27a
ENSG00000151651.15	ADAM8	358			501		989	3	ADAM metallopeptidase domain 8
ENSG00000161714.11	PLCD3	545	403				438	3	phospholipase C delta 3
ENSG00000164096.12	C4orf3	329	439			199		3	chromosome 4 open reading frame 3
ENSG00000170476.15	MZB1	206	191		243			3	marginal zone B and B1 cell specific protein
ENSG00000178947.8	SMIM10L2A		261		502		437	3	small integral membrane protein 10 like 2A
ENSG00000179029.14	TMEM107				313	488	512	3	transmembrane protein 107
ENSG00000196782.12	MAML3		257	493		364		3	mastermind like transcriptional coactivator 3
ENSG00000198832.10	SELM		346	357		685		3	selenoprotein M
ENSG00000207034.1	Y_RNA		356	219	187			3	Y RNA
ENSG00000220793.5	RPL21P119	283			364	371		3	Ribosomal Protein L21 Pseudogene 119
ENSG00000226751.2	AF127936.5		294	223			896	3	novel transcript
ENSG00000227297.1	RP4-718J7.4			433		672	1273	3	novel transcript
ENSG00000228474.5	OST4			635		409	203	3	oligosaccharyltransferase complex subunit 4, non-catalytic
ENSG00000229023.1	AC067945.3			394	390		743	3	RAB1A, Member RAS Oncogene Family Pseudogene
ENSG00000230747.1	AC021188.4			217		675	950	3	novel transcript
ENSG00000232858.1	RPL34P27	555				614	706	3	Ribosomal Protein L34 Pseudogene 27
ENSG00000233927.4	RPS28	510			512	85		3	ribosomal protein S28
ENSG00000234797.5	RPS3AP6				298	312	375	3	Ribosomal Protein S3A Pseudogene 6
ENSG00000238121.5	LINC00426	526		314			585	3	long intergenic non-protein coding RNA 426
ENSG00000239453.1	SIDT1-AS1		321	176	347			3	SIDT1 antisense RNA 1
ENSG00000244649.4	CTD-2377D24.6	487		255			492	3	long intergenic non-protein coding RNA 2086
ENSG00000248008.2	NRAV	282			265	569		3	negative regulator of antiviral response
ENSG00000249859.8	PVT1			471	432		1241	3	Pvt1 oncogene
ENSG00000252206.1	RNU7-40P	560	381				875	3	RNA, U7 small nuclear 40 pseudogene
ENSG00000255163.1	HSPE1P18				431	596	635	3	Heat Shock Protein Family E (Hsp10) Member 1 Pseudogene 18, lncRNA
ENSG00000263072.6	ZNF213-AS1				503	367	829	3	ZNF213 antisense RNA 1 (head to head)
ENSG00000273456.1	RP11-686O6.2		362		370		832	3	novel transcript
ENSG00000276846.1	CTD-3220F14.3	265		634		552		3	novel transcript, antisense to HKR1
ENSG00000277075.2	HIST1H2AE			532	279		298	3	histone cluster 1 H2A family member e
ENSG00000278135.1	U2			343		604	1130	3	snRNA
ENSG00000279192.1	PWAR5			523		241	408	3	Prader Willi/Angelman Region RNA 5, lncRNA
ENSG00000279724.1	AC005086.1	319				533	1298	3	antisense Pseudogene
ENSG00000000419.12	DPM1					393	170	4	dolichyl-phosphate mannosyltransferase subunit 1, catalytic
ENSG00000010270.13	STARD3NL					284	578	4	STARD3 N-terminal like
ENSG00000067167.7	TRAM1					401	310	4	translocation associated membrane protein 1
ENSG00000072062.13	PRKACA	418				377		4	protein kinase cAMP-activated catalytic subunit alpha
ENSG00000080822.16	CLDND1					234	236	4	claudin domain containing 1
ENSG00000109906.13	ZBTB16	361				565		4	zinc finger and BTB domain containing 16
ENSG00000117118.9	SDHB					476	672	4	succinate dehydrogenase complex iron sulfur subunit B
ENSG00000117151.12	CTBS		416		457			4	chitobiase
ENSG00000117984.13	CTSD	431			387			4	cathepsin D
ENSG00000121022.13	COPS5					220	381	4	COP9 signalosome subunit 5
ENSG00000123353.9	ORMDL2					638	1258	4	ORMDL sphingolipid biosynthesis regulator 2
ENSG00000124535.15	WRNIP1					468	474	4	Werner helicase interacting protein 1
ENSG00000124575.6	HIST1H1D		438				370	4	histone cluster 1 H1 family member d
ENSG00000132016.11	C19orf57	587	306					4	chromosome 19 open reading frame 57
ENSG00000134056.11	MRPS36					416	502	4	mitochondrial ribosomal protein S36
ENSG00000135404.11	CD63			436			741	4	CD63 molecule
ENSG00000139737.21	SLAIN1					428	568	4	SLAIN motif family member 1
ENSG00000143434.15	SEMA6C				436		615	4	semaphorin 6C
ENSG00000147231.13	CXorf57					682	1088	4	RPA1 related single stranded DNA binding protein, X-linked
ENSG00000147669.10	POLR2K					361	305	4	RNA polymerase II subunit K
ENSG00000153037.13	SRP19					492	588	4	signal recognition particle 19
ENSG00000153814.11	JAZF1					311	477	4	JAZF zinc finger 1
ENSG00000154975.13	CA10	576		327				4	carbonic anhydrase 10
ENSG00000156639.11	ZFAND3					295	332	4	zinc finger AN1-type containing 3
ENSG00000157191.19	NECAP2					649	320	4	NECAP endocytosis associated 2
ENSG00000158715.5	SLC45A3	425		247				4	solute carrier family 45 member 3
ENSG00000160716.5	CHRNB2			181			1416	4	cholinergic receptor nicotinic beta 2 subunit
ENSG00000162302.12	RPS6KA4					538	1373	4	ribosomal protein S6 kinase A4
ENSG00000164587.11	RPS14				339	463		4	ribosomal protein S14
ENSG00000165359.14	INTS6L				489	330		4	integrator complex subunit 6 like
ENSG00000168288.12	MMADHC					694	386	4	metabolism of cobalamin associated D
ENSG00000168374.10	ARF4					496	554	4	ADP ribosylation factor 4
ENSG00000172586.7	CHCHD1					374	444	4	coiled-coil-helix-coiled-coil-helix domain containing 1
ENSG00000173915.13	USMG5					293	271	4	ATP synthase membrane subunit DAPIT
ENSG00000175463.11	TBC1D10C	447				413		4	TBC1 domain family member 10C
ENSG00000176894.9	PXMP2					613	1092	4	peroxisomal membrane protein 2
ENSG00000178201.4	VN1R1		247			630		4	vomeronasal 1 receptor 1
ENSG00000178934.4	LGALS7B	495					374	4	galectin 7B
ENSG00000179104.8	TMTC2					628	1513	4	transmembrane and tetratricopeptide repeat containing 2
ENSG00000180846.8	CSNK1G2-AS1	444		576				4	CSNK1G2 antisense RNA 1
ENSG00000183298.5	RPSAP19				264	386		4	Ribosomal Protein SA Pseudogene 19
ENSG00000183444.10	OR7E38P	434	367					4	Olfactory Receptor Family 7 Subfamily E Member 38 Pseudogene
ENSG00000184612.8	RPL7P26					253	377	4	Ribosomal Protein L7 Pseudogene 26
ENSG00000197603.13	C5orf42				369		1590	4	ciliogenesis and planar polarity effector 1
ENSG00000197744.5	PTMAP2	367			368			4	Prothymosin Alpha Pseudogene 2
ENSG00000198824.5	CHAMP1					479	870	4	chromosome alignment maintaining phosphoprotein 1
ENSG00000204054.13	LINC00963	547					547	4	long intergenic non-protein coding RNA 963
ENSG00000204899.5	MZT1					360	411	4	mitotic spindle organizing protein 1
ENSG00000211813.2	TRAV34	349			445			4	T cell receptor alpha variable 34
ENSG00000212464.1	SNORA12	525					614	4	small nucleolar RNA, H/ACA box 12
ENSG00000213585.10	VDAC1					196	324	4	voltage dependent anion channel 1
ENSG00000218426.5	RP11-475C16.1			265		169		4	60S Ribosomal Protein L27a (RPL27A) Pseudogene
ENSG00000223803.1	RPS20P14					651	1164	4	Ribosomal Protein S20 Pseudogene 14
ENSG00000225630.1	MTND2P28	70				641		4	Mitochondrially Encoded NADH:Ubiquinone Oxidoreductase Core Subunit 2 Pseudogene 28, lncRNA
ENSG00000226221.1	RPL26P19			415	320			4	Ribosomal Protein L26 Pseudogene 19
ENSG00000227081.5	RP11-543P15.1	501					983	4	Ribosomal Protein S27 (RPS27) Pseudogene
ENSG00000227330.1	AP000998.2	318	414					4	novel transcript
ENSG00000229677.1	RP11-383F6.1					678	856	4	Ribosomal Protein L17 Pseudogene 28
ENSG00000230289.1	RP11-334J6.6			211			760	4	novel transcript
ENSG00000230311.2	TOMM20P4					594	675	4	Translocase Of Outer Mitochondrial Membrane 20 Homolog (Yeast) Pseudogene 4
ENSG00000233593.8	RP4-665J23.1			373	272			4	long intergenic non-protein coding RNA 2609
ENSG00000233822.4	HIST1H2BN				307	631		4	histone cluster 1 H2B family member n
ENSG00000235299.2	MRPL53P1					451	872	4	Mitochondrial Ribosomal Protein L53 Pseudogene 1
ENSG00000236140.1	RP11-89F3.2				519		1583	4	novel transcript
ENSG00000238105.7	GOLGA2P5	400					1428	4	Golgi Autoantigen, Golgin Subfamily A, 2-Like 1
ENSG00000238829.1	RNU7-45P				515		1197	4	RNA, U7 small nuclear 45 pseudogene
ENSG00000242060.1	RPS3AP49					664	1530	4	Ribosomal Protein S3a Pseudogene 49
ENSG00000246526.2	RP11-539L10.2	420					692	4	long intergenic non-protein coding RNA 2481
ENSG00000250654.7	RP11-834C11.7		411		482			4	Uncategorized gene, ncRNA
ENSG00000251615.3	RP11-774O3.3		359				1404	4	novel transcript
ENSG00000253438.2	PCAT1	313		339				4	prostate cancer associated transcript 1
ENSG00000253837.1	RP11-177H13.2					473	1429	4	novel transcript
ENSG00000254503.1	CTD-2521M24.4			243			291	4	High Mobility Group Box 3 Pseudogene 29
ENSG00000255987.1	TOMM20P2			621			1284	4	Translocase Of Outer Mitochondrial Membrane 20 Homolog (Yeast) Pseudogene 2
ENSG00000257647.1	RP11-701H24.3		358				774	4	novel transcript
ENSG00000259003.1	AE000662.92	559				506		4	novel transcript
ENSG00000261080.1	RP1-166H4.2			207		233		4	RUNX2 antisense RNA 1
ENSG00000261253.2	AC137932.6	307			517			4	uncharacterized LOC100287036
ENSG00000261488.1	RP11-757F18.5			371			1512	4	TGF-beta induced lncRNA
ENSG00000261889.1	RP11-473M20.16		440	383				4	novel transcript
ENSG00000264290.1	RP11-68I3.4			637			893	4	novel transcript
ENSG00000267745.1	RP11-686D22.8	393					1388	4	novel transcript
ENSG00000269086.2	CTC-523E23.5			622			336	4	novel transcript
ENSG00000269246.1	CTC-246B18.10					483	709	4	novel transcript
ENSG00000271646.1	RP11-326I11.3			520			1569	4	novel transcript
ENSG00000271947.1	RP11-439M11.1					344	517	4	novel transcript
ENSG00000272084.1	RP5-1126H10.2	438		347				4	novel transcript
ENSG00000272449.1	RP3-395M20.12					560	740	4	novel transcript
ENSG00000272501.1	XXbac-BPG299F13.17					567	1663	4	novel transcript, antisense to HCG27
ENSG00000272579.1	RP11-101E13.5					576	415	4	n/a
ENSG00000272763.1	RP11-357H14.17	340		228				4	novel transcript
ENSG00000273727.1	U1					489	745	4	RNA gene
ENSG00000273783.1	CTD-2506P8.6				421		1586	4	novel transcript, antisense to GTF2A1
ENSG00000273802.2	HIST1H2BG					388	671	4	histone cluster 1 H2B family member g
ENSG00000274012.1	RN7SL2					410	368	4	RNA, 7SL, cytoplasmic 2
ENSG00000274422.1	LL22NC03-2H8.5			525		261		4	novel transcript
ENSG00000278195.1	SSTR3	178					196	4	somatostatin receptor 3
ENSG00000278909.1	RP11-401P9.7			160	297			4	novel transcript
ENSG00000279332.1	RP11-799B12.1					237	966	4	Uncategorized gene
ENSG00000280138.1	RP11-463O12.5			274	520			4	Novel Transcript
ENSG00000283384.1	RP11-153I24.5			434		322		4	novel transcript
ENSG00000014123.9	UFL1						1278	5	UFM1 specific ligase 1
ENSG00000014164.6	ZC3H3						945	5	zinc finger CCCH-type containing 3
ENSG00000023697.12	DERA						957	5	deoxyribose-phosphate aldolase
ENSG00000028839.9	TBPL1						1596	5	TATA-box binding protein like 1
ENSG00000037474.14	NSUN2						383	5	NOP2/Sun RNA methyltransferase family member 2
ENSG00000042445.13	RETSAT						1038	5	retinol saturase
ENSG00000047249.16	ATP6V1H			563				5	ATPase H+ transporting V1 subunit H
ENSG00000048028.11	USP28			501				5	ubiquitin specific peptidase 28
ENSG00000053918.15	KCNQ1						1464	5	potassium voltage-gated channel subfamily Q member 1
ENSG00000056050.6	HPF1						1432	5	histone PARylation factor 1
ENSG00000062524.15	LTK					646		5	leukocyte receptor tyrosine kinase
ENSG00000063180.8	CA11	371						5	carbonic anhydrase 11
ENSG00000064652.10	SNX24						995	5	sorting nexin 24
ENSG00000067836.12	ROGDI						719	5	rogdi atypical leucine zipper
ENSG00000068308.13	OTUD5					472		5	OTU deubiquitinase 5
ENSG00000068438.14	FTSJ1						1239	5	FtsJ RNA methyltransferase homolog 1
ENSG00000070388.11	FGF22						1135	5	fibroblast growth factor 22
ENSG00000074319.12	TSG101						846	5	tumor susceptibility 101
ENSG00000077152.9	UBE2T						1069	5	ubiquitin conjugating enzyme E2 T
ENSG00000089351.14	GRAMD1A						1033	5	GRAM domain containing 1A
ENSG00000091317.7	CMTM6						1222	5	CKLF like MARVEL transmembrane domain containing 6
ENSG00000092470.11	WDR76	607						5	WD repeat domain 76
ENSG00000099974.7	DDTL						1492	5	D-dopachrome tautomerase like
ENSG00000100325.14	ASCC2						1257	5	activating signal cointegrator 1 complex subunit 2
ENSG00000100350.14	FOXRED2		458					5	FAD dependent oxidoreductase domain containing 2
ENSG00000100575.13	TIMM9						1269	5	translocase of inner mitochondrial membrane 9
ENSG00000100628.11	ASB2			266				5	ankyrin repeat and SOCS box containing 2
ENSG00000101166.15	PRELID3B						1009	5	PRELI domain containing 3B
ENSG00000101337.15	TM9SF4						1341	5	transmembrane 9 superfamily member 4
ENSG00000101940.17	WDR13						841	5	WD repeat domain 13
ENSG00000102760.12	RGCC					504		5	regulator of cell cycle
ENSG00000102781.13	KATNAL1			425				5	katanin catalytic subunit A1 like 1
ENSG00000102858.12	MGRN1						1001	5	mahogunin ring finger 1
ENSG00000102996.4	MMP15						1048	5	matrix metallopeptidase 15
ENSG00000103044.10	HAS3	386						5	hyaluronan synthase 3
ENSG00000103227.18	LMF1			619				5	lipase maturation factor 1
ENSG00000103522.15	IL21R						797	5	interleukin 21 receptor
ENSG00000103534.16	TMC5			645				5	transmembrane channel like 5
ENSG00000104219.12	ZDHHC2						1561	5	zinc finger DHHC-type containing 2
ENSG00000104324.15	CPQ				458			5	carboxypeptidase Q
ENSG00000105321.12	CCDC9			600				5	coiled-coil domain containing 9
ENSG00000105327.16	BBC3	385						5	BCL2 binding component 3
ENSG00000105699.16	LSR						1612	5	lipolysis stimulated lipoprotein receptor
ENSG00000105717.13	PBX4			652				5	PBX homeobox 4
ENSG00000105948.13	TTC26						769	5	tetratricopeptide repeat domain 26
ENSG00000106554.11	CHCHD3					531		5	coiled-coil-helix-coiled-coil-helix domain containing 3
ENSG00000106615.9	RHEB						801	5	Ras homolog, mTORC1 binding
ENSG00000106682.14	EIF4H						550	5	eukaryotic translation initiation factor 4H
ENSG00000106868.16	SUSD1			535				5	sushi domain containing 1
ENSG00000107819.13	SFXN3						877	5	sideroflexin 3
ENSG00000108578.14	BLMH	352						5	bleomycin hydrolase
ENSG00000108786.10	HSD17B1				328			5	hydroxysteroid 17-beta dehydrogenase 1
ENSG00000109471.4	IL2						1684	5	interleukin 2
ENSG00000110274.14	CEP164			656				5	centrosomal protein 164
ENSG00000110768.11	GTF2H1						1233	5	general transcription factor IIH subunit 1
ENSG00000110934.10	BIN2						690	5	bridging integrator 2
ENSG00000111665.11	CDCA3		340					5	cell division cycle associated 3
ENSG00000111669.14	TPI1			583				5	triosephosphate isomerase 1
ENSG00000111788.10	RP11-22B23.1						1430	5	DEAD/H (Asp-Glu-Ala-Asp/His) Box Polypeptide Like Pseudogene
ENSG00000113758.13	DBN1	507						5	drebrin 1
ENSG00000113966.9	ARL6						1548	5	ADP ribosylation factor like GTPase 6
ENSG00000114626.17	ABTB1						566	5	ankyrin repeat and BTB domain containing 1
ENSG00000114850.6	SSR3	493						5	signal sequence receptor subunit 3
ENSG00000116209.11	TMEM59						414	5	transmembrane protein 59
ENSG00000117016.9	RIMS3					593		5	regulating synaptic membrane exocytosis 3
ENSG00000117399.13	CDC20					658		5	cell division cycle 20
ENSG00000118680.12	MYL12B						634	5	myosin light chain 12B
ENSG00000118690.12	ARMC2			497				5	armadillo repeat containing 2
ENSG00000118939.17	UCHL3	609						5	ubiquitin C-terminal hydrolase L3
ENSG00000120278.15	PLEKHG1						1473	5	pleckstrin homology and RhoGEF domain containing G1
ENSG00000120685.19	PROSER1						1471	5	proline and serine rich 1
ENSG00000121895.7	TMEM156			509				5	transmembrane protein 156
ENSG00000122432.16	SPATA1						1505	5	spermatogenesis associated 1
ENSG00000122642.10	FKBP9			488				5	FKBP prolyl isomerase 9
ENSG00000123179.13	EBPL						1592	5	EBP like
ENSG00000123810.7	B9D2					522		5	B9 domain containing 2
ENSG00000124602.9	UNC5CL						730	5	unc-5 family C-terminal like
ENSG00000124813.20	RUNX2			607				5	runt related transcription factor 2
ENSG00000125122.15	LRRC29					532		5	leucine rich repeat containing 29
ENSG00000125912.10	NCLN						1212	5	nicalin
ENSG00000126062.3	TMEM115						1501	5	transmembrane protein 115
ENSG00000126231.13	PROZ						901	5	protein Z, vitamin K dependent plasma glycoprotein
ENSG00000126861.4	OMG				467			5	oligodendrocyte myelin glycoprotein
ENSG00000127922.9	SHFM1						1629	5	SEM1, 26S proteasome complex subunit
ENSG00000128191.14	DGCR8						1112	5	DGCR8, microprocessor complex subunit
ENSG00000128654.13	MTX2						736	5	metaxin 2
ENSG00000128692.8	EIF2S2P4			450				5	Eukaryotic Translation Initiation Factor 2 Subunit 2 Beta Pseudogene 4
ENSG00000128699.13	ORMDL1						739	5	ORMDL sphingolipid biosynthesis regulator 1
ENSG00000128789.20	PSMG2						787	5	proteasome assembly chaperone 2
ENSG00000129167.9	TPH1						1418	5	tryptophan hydroxylase 1
ENSG00000129245.11	FXR2	591						5	FMR1 autosomal homolog 2
ENSG00000129465.15	RIPK3			294				5	receptor interacting serine/threonine kinase 3
ENSG00000130997.16	POLN			628				5	DNA polymerase nu
ENSG00000131797.12	CLUHP3			270				5	Clustered Mitochondria Homolog Pseudogene 3
ENSG00000131871.14	VIMP						1185	5	selenoprotein S
ENSG00000132003.9	ZSWIM4		422					5	zinc finger SWIM-type containing 4
ENSG00000132005.8	RFX1	419						5	regulatory factor X1
ENSG00000132406.11	TMEM128						651	5	transmembrane protein 128
ENSG00000132432.13	SEC61G						1037	5	Sec61 translocon gamma subunit
ENSG00000132906.17	CASP9						1540	5	caspase 9
ENSG00000133247.13	KMT5C						1422	5	lysine methyltransferase 5C
ENSG00000133985.2	TTC9	588						5	tetratricopeptide repeat domain 9
ENSG00000134198.9	TSPAN2						292	5	tetraspanin 2
ENSG00000135314.12	KHDC1						1356	5	KH domain containing 1
ENSG00000135541.20	AHI1						702	5	Abelson helper integration site 1
ENSG00000135916.15	ITM2C			633				5	integral membrane protein 2C
ENSG00000136521.12	NDUFB5						1220	5	NADH oxidoreductase subunit B5
ENSG00000137078.8	SIT1			480				5	signaling threshold regulating transmembrane adaptor 1
ENSG00000137876.9	RSL24D1					267		5	ribosomal L24 domain containing 1
ENSG00000138092.10	CENPO						1488	5	centromere protein O
ENSG00000139116.18	KIF21A						994	5	kinesin family member 21A
ENSG00000139133.6	ALG10						1070	5	ALG10, alpha-1,2-glucosyltransferase
ENSG00000139323.13	POC1B						1528	5	POC1 centriolar protein B
ENSG00000139990.17	DCAF5						1254	5	DDB1 and CUL4 associated factor 5
ENSG00000141428.16	C18orf21						1683	5	chromosome 18 open reading frame 21
ENSG00000142765.17	SYTL1		425					5	synaptotagmin like 1
ENSG00000142867.12	BCL10					519		5	BCL10, immune signaling adaptor
ENSG00000143207.19	RFWD2						1276	5	COP1, E3 ubiquitin ligase
ENSG00000143256.4	PFDN2						1455	5	prefoldin subunit 2
ENSG00000144040.12	SFXN5					650		5	sideroflexin 5
ENSG00000144199.11	FAHD2B						1351	5	fumarylacetoacetate hydrolase domain containing 2B
ENSG00000145494.11	NDUFS6						1028	5	NADH oxidoreductase subunit S6
ENSG00000146143.17	PRIM2						1062	5	DNA primase subunit 2
ENSG00000146250.6	PRSS35			627				5	serine protease 35
ENSG00000146904.8	EPHA1			555				5	EPH receptor A1
ENSG00000147592.8	LACTB2						998	5	lactamase beta 2
ENSG00000149357.9	LAMTOR1						318	5	late endosomal/lysosomal adaptor, MAPK and MTOR activator 1
ENSG00000149532.15	CPSF7						962	5	cleavage and polyadenylation specific factor 7
ENSG00000149806.10	FAU						465	5	FAU, ubiquitin like and ribosomal protein S30 fusion
ENSG00000151240.16	DIP2C			401				5	disco interacting protein 2 homolog C
ENSG00000151729.10	SLC25A4						1594	5	solute carrier family 25 member 4
ENSG00000152128.13	TMEM163				325			5	transmembrane protein 163
ENSG00000152944.8	MED21						936	5	mediator complex subunit 21
ENSG00000154611.14	PSMA8	581						5	proteasome subunit alpha 8
ENSG00000155093.17	PTPRN2						697	5	protein tyrosine phosphatase, receptor type N2
ENSG00000155760.2	FZD7						1098	5	frizzled class receptor 7
ENSG00000155974.11	GRIP1			449				5	glutamate receptor interacting protein 1
ENSG00000156050.8	FAM161B						1203	5	FAM161B, centrosomal protein
ENSG00000157020.17	SEC13						1382	5	SEC13 homolog, nuclear pore and COPII coat complex component
ENSG00000158864.12	NDUFS2						1008	5	NADH oxidoreductase core subunit S2
ENSG00000159445.12	THEM4						1179	5	thioesterase superfamily member 4
ENSG00000160058.18	BSDC1						723	5	BSD domain containing 1
ENSG00000160741.16	CRTC2						1640	5	CREB regulated transcription coactivator 2
ENSG00000161265.14	U2AF1L4			546				5	U2 small nuclear RNA auxiliary factor 1 like 4
ENSG00000161381.13	PLXDC1	610						5	plexin domain containing 1
ENSG00000162630.5	B3GALT2	571						5	beta-1,3-galactosyltransferase 2
ENSG00000163577.7	EIF5A2						1320	5	eukaryotic translation initiation factor 5A2
ENSG00000163584.17	RPL22L1						867	5	ribosomal protein L22 like 1
ENSG00000163606.10	CD200R1						898	5	CD200 receptor 1
ENSG00000163704.11	PRRT3						1589	5	proline rich transmembrane protein 3
ENSG00000164111.14	ANXA5						748	5	annexin A5
ENSG00000164167.9	LSM6						767	5	LSM6 homolog, U6 small nuclear RNA and mRNA degradation associated
ENSG00000164961.15	KIAA0196						516	5	WASH complex subunit 5
ENSG00000165752.16	STK32C						923	5	serine/threonine kinase 32C
ENSG00000166165.12	CKB					484		5	creatine kinase B
ENSG00000166326.6	TRIM44			522				5	tripartite motif containing 44
ENSG00000166562.8	SEC11C						1454	5	SEC11 homolog C, signal peptidase complex subunit
ENSG00000166794.4	PPIB			437				5	peptidylprolyl isomerase B
ENSG00000166821.8	PEX11A	391						5	peroxisomal biogenesis factor 11 alpha
ENSG00000167208.14	SNX20					609		5	sorting nexin 20
ENSG00000167281.18	RBFOX3						1509	5	RNA binding fox-1 homolog 3
ENSG00000167524.14	SGK494						949	5	ribosomal protein S6 kinase related
ENSG00000168060.15	NAALADL1						1189	5	N-acetylated alpha-linked acidic dipeptidase like 1
ENSG00000169490.16	TM2D2						379	5	TM2 domain containing 2
ENSG00000170004.16	CHD3						530	5	chromodomain helicase DNA binding protein 3
ENSG00000170571.11	EMB						827	5	embigin
ENSG00000171044.10	XKR6						1041	5	XK related 6
ENSG00000171097.13	KYAT1			642				5	kynurenine aminotransferase 1
ENSG00000171222.10	SCAND1			491				5	SCAN domain containing 1
ENSG00000172006.11	ZNF554						1459	5	zinc finger protein 554
ENSG00000172354.9	GNB2					414		5	G protein subunit beta 2
ENSG00000172732.11	MUS81						1536	5	MUS81 structure-specific endonuclease subunit
ENSG00000173113.6	TRMT112						658	5	tRNA methyltransferase subunit 11-2
ENSG00000173264.14	GPR137						594	5	G protein-coupled receptor 137
ENSG00000173585.15	CCR9			544				5	C-C motif chemokine receptor 9
ENSG00000173825.6	TIGD3			410				5	tigger transposable element derived 3
ENSG00000173838.11	43534						746	5	membrane associated ring-CH-type finger 10
ENSG00000174109.4	C16orf91						1045	5	chromosome 16 open reading frame 91
ENSG00000174137.12	FAM53A					398		5	family with sequence similarity 53 member A
ENSG00000175213.2	ZNF408						1676	5	zinc finger protein 408
ENSG00000175324.9	LSM1			417				5	LSM1 homolog, mRNA degradation associated
ENSG00000175701.10	LINC00116						1359	5	mitoregulin
ENSG00000175806.14	MSRA					420		5	methionine sulfoxide reductase A
ENSG00000176624.10	MEX3C						661	5	mex-3 RNA binding family member C
ENSG00000176731.11	C8orf59						1649	5	chromosome 8 open reading frame 59
ENSG00000176973.7	FAM89B				405			5	family with sequence similarity 89 member B
ENSG00000177576.11	C18orf32						1679	5	chromosome 18 open reading frame 32
ENSG00000177889.9	UBE2N						1266	5	ubiquitin conjugating enzyme E2 N
ENSG00000178075.19	GRAMD1C						997	5	GRAM domain containing 1C
ENSG00000179364.13	PACS2						1314	5	phosphofurin acidic cluster sorting protein 2
ENSG00000179397.17	C1orf101						469	5	catsper channel auxiliary subunit epsilon
ENSG00000179965.11	ZNF771					391		5	zinc finger protein 771
ENSG00000180035.11	ZNF48						1506	5	zinc finger protein 48
ENSG00000180902.17	D2HGDH						592	5	D-2-hydroxyglutarate dehydrogenase
ENSG00000180999.10	C1orf105				454			5	chromosome 1 open reading frame 105
ENSG00000181135.15	ZNF707						955	5	zinc finger protein 707
ENSG00000182185.18	RAD51B		426					5	RAD51 paralog B
ENSG00000183291.15	43723						1277	5	selenoprotein F
ENSG00000183918.15	SH2D1A						835	5	SH2 domain containing 1A
ENSG00000184489.11	PTP4A3			658				5	protein tyrosine phosphatase type IVA, member 3
ENSG00000185065.6	AC000068.5		351					5	novel transcript, antisense to C22orf39
ENSG00000185115.5	NSMCE3						1000	5	NSE3 homolog, SMC5-SMC6 complex component
ENSG00000185158.12	LRRC37B						1096	5	leucine rich repeat containing 37B
ENSG00000186130.4	ZBTB6						848	5	zinc finger and BTB domain containing 6
ENSG00000187486.5	KCNJ11	277						5	potassium voltage-gated channel subfamily J member 11
ENSG00000188051.6	TMEM221					528		5	transmembrane protein 221
ENSG00000188452.13	CERKL						804	5	ceramide kinase like
ENSG00000189045.13	ANKDD1B						1243	5	ankyrin repeat and death domain containing 1B
ENSG00000189269.12	DRICH1						1067	5	aspartate rich 1
ENSG00000196205.8	EEF1A1P5	215						5	Eukaryotic Translation Elongation Factor 1 Alpha 1 Pseudogene 5
ENSG00000196365.11	LONP1	586						5	lon peptidase 1, mitochondrial
ENSG00000196465.10	MYL6B		314					5	myosin light chain 6B
ENSG00000196975.15	ANXA4					687		5	annexin A4
ENSG00000196981.3	WDR5B						1603	5	WD repeat domain 5B
ENSG00000197037.10	ZSCAN25						287	5	zinc finger and SCAN domain containing 25
ENSG00000197599.12	CCDC154			305				5	coiled-coil domain containing 154
ENSG00000198618.5	PPIAP22					653		5	Peptidylprolyl Isomerase A Pseudogene 22
ENSG00000198756.10	COLGALT2			666				5	collagen beta(1-O)galactosyltransferase 2
ENSG00000198815.8	FOXJ3						1508	5	forkhead box J3
ENSG00000201367.1	RNU6-522P	585						5	RNA, U6 small nuclear 522, pseudogene
ENSG00000203667.9	COX20				438			5	cytochrome c oxidase assembly factor COX20
ENSG00000203761.5	MSTO2P					606		5	Misato Family Member 2, Pseudogene
ENSG00000203867.7	RBM20	266						5	RNA binding motif protein 20
ENSG00000204482.10	LST1					671		5	leukocyte specific transcript 1
ENSG00000204947.8	ZNF425						1657	5	zinc finger protein 425
ENSG00000205133.11	TRIQK						1268	5	triple QxxK/R motif containing
ENSG00000205609.12	EIF3CL			577				5	eukaryotic translation initiation factor 3 subunit C like
ENSG00000205885.7	C1RL-AS1						1060	5	C1RL antisense RNA 1
ENSG00000205903.6	ZNF316						943	5	zinc finger protein 316
ENSG00000206448.3	PPIAP30						738	5	Peptidylprolyl Isomerase A Pseudogene 30
ENSG00000206848.1	RNU6-890P				348			5	RNA, U6 small nuclear 890, pseudogene
ENSG00000206875.1	RNU6-761P						926	5	RNA, U6 small nuclear 761, pseudogene
ENSG00000207016.1	SNORA36C	448						5	small nucleolar RNA, H/ACA box 36C
ENSG00000207110.1	RNU1-106P						238	5	RNA, U1 small nuclear 106, pseudogene
ENSG00000211803.2	TRAV23DV6						1635	5	T cell receptor alpha variable 23/delta variable 6
ENSG00000211856.1	TRAJ33			299				5	T cell receptor alpha joining 33
ENSG00000213020.8	ZNF611						1247	5	zinc finger protein 611
ENSG00000213300.5	HNRNPA3P6			498				5	Heterogeneous Nuclear Ribonucleoprotein A3 Pseudogene 6
ENSG00000213923.10	CSNK1E						1570	5	casein kinase 1 epsilon
ENSG00000214485.6	RPL7P1				469			5	ribosomal protein L7 Pseudogene 1
ENSG00000215845.10	TSTD1						1593	5	thiosulfate sulfurtransferase like domain containing 1
ENSG00000215915.9	ATAD3C						1623	5	ATPase family, AAA domain containing 3C
ENSG00000219274.1	RPS20P2						1410	5	Ribosomal Protein S20 Pseudogene 2
ENSG00000219409.2	RP11-106E7.1						1543	5	Rhomboid Domain Containing 1 Pseudogene
ENSG00000221821.3	C6orf226						1255	5	chromosome 6 open reading frame 226
ENSG00000221947.7	XKR9						1136	5	XK related 9
ENSG00000223525.1	RABGAP1L-IT1			319				5	RABGAP1L intronic transcript 1
ENSG00000223820.5	CFL1P1	423						5	Cofilin 1 Pseudogene 1
ENSG00000224255.2	PDCL3P6					547		5	Phosducin-Like 3 Pseudogene 6
ENSG00000224415.1	RP11-401L13.4	540						5	Ribosomal Protein L19 (RPL19) Pseudogene
ENSG00000224614.1	TNK2-AS1			237				5	TNK2 antisense RNA 1
ENSG00000224743.6	TEX26-AS1						461	5	TEX26 antisense RNA 1
ENSG00000225205.5	AC093818.1						1333	5	novel transcript
ENSG00000225489.6	RP11-390F4.3			416				5	novel transcript
ENSG00000225663.7	MCRIP1						1138	5	MAPK regulated corepressor interacting protein 1
ENSG00000225891.1	RP3-476K8.3						1063	5	novel transcript
ENSG00000226067.6	LINC00623						1238	5	long intergenic non-protein coding RNA 623
ENSG00000226179.6	LINC00685						878	5	long intergenic non-protein coding RNA 685
ENSG00000226287.8	TMEM191A			649				5	Transmembrane Protein 191A (Pseudogene)
ENSG00000226312.7	CFLAR-AS1			220				5	CFLAR antisense RNA 1
ENSG00000226791.6	AC109826.1	373						5	long intergenic non-protein coding RNA 2611
ENSG00000226803.7	RP11-203B9.4						771	5	ZNF451 regulatory antisense RNA 1
ENSG00000226928.1	RPS14P4						1039	5	ribosomal protein S14 Pseudogene 4
ENSG00000226963.1	AC078883.4						991	5	novel transcript
ENSG00000227097.5	RPS28P7						753	5	Ribosomal Protein S28 Pseudogene 7
ENSG00000227495.1	AC109333.10	598						5	novel transcript, antisense to KIF1C
ENSG00000227719.1	AC006042.6	406						5	novel transcript
ENSG00000227999.1	MTND5P1	429						5	Mitochondrially Encoded NADH:Ubiquinone Oxidoreductase Core Subunit 5 Pseudogene 1, lncRNA
ENSG00000228278.3	ORM2		232					5	orosomucoid 2
ENSG00000228318.3	AP001610.5					155		5	novel transcript
ENSG00000228330.1	RP11-730A19.5			506				5	Pseudogene Similar To Part Of COX10 Homolog, Cytochrome C Oxidase Assembly Protein, Heme A, lncRNA
ENSG00000228486.10	LINC01125						1372	5	chromosome 2 open reading frame 92
ENSG00000228801.5	RP11-110G21.1						1367	5	novel transcript
ENSG00000228887.3	EEF1DP1				337			5	Eukaryotic Translation Elongation Factor 1 Delta Pseudogene 1
ENSG00000229044.1	RP11-266K22.2			507				5	novel transcript
ENSG00000229056.2	AC020571.3						1224	5	HECW2 antisense RNA 1
ENSG00000229119.3	CTB-63M22.1						967	5	60S Acidic Ribosomal Protein (RPLP0) Pseudogene
ENSG00000229487.1	ALG13-AS1						680	5	ALG13 antisense RNA 1
ENSG00000229598.1	PRDX3P1		159					5	Peroxiredoxin 3 Pseudogene 1
ENSG00000230487.7	PSMG3-AS1						823	5	PSMG3 antisense RNA 1 (head to head)
ENSG00000230825.1	AC005532.5	321						5	novel transcript
ENSG00000231128.5	RP5-1073O3.2						1158	5	novel transcript
ENSG00000231167.3	YBX1P2	605						5	Y-Box Binding Protein 1 Pseudogene 2
ENSG00000231703.2	RP4-669H2.1			550				5	novel transcript, antisense to TSHZ2
ENSG00000231769.2	RP1-8B1.4						1398	5	novel transcript
ENSG00000232031.1	RP5-991C6.4			239				5	novel transcript
ENSG00000232385.2	RPS3AP25				450			5	Ribosomal Protein S3a Pseudogene 25
ENSG00000232520.1	AC012507.3						406	5	novel transcript
ENSG00000232611.1	RP11-1114A5.4			611				5	novel transcript
ENSG00000233006.6	AC034220.3	465						5	MIR3936 host gene
ENSG00000233056.2	ERVH48-1					612		5	endogenous retrovirus group 48 member 1
ENSG00000233261.3	LINC00264			481				5	Family With Sequence Similarity 238 Member A
ENSG00000233892.1	PAIP1P1				465			5	Poly(A) Binding Protein Interacting Protein 1 Pseudogene 1
ENSG00000234335.1	RPS4XP11					535		5	Ribosomal Protein S4X Pseudogene 11
ENSG00000234337.4	RP11-297L17.6			459				5	Tropomyosin 1 (Alpha) (TPM1) Pseudogene
ENSG00000234428.2	RP11-666F17.1						1368	5	novel transcript, antisense to ITPR2
ENSG00000234585.6	CCT6P3					690		5	Chaperonin Containing TCP1 Subunit 6 Pseudogene 3
ENSG00000235217.6	TSPY26P						866	5	Testis Specific Protein Y-Linked 26, Pseudogene
ENSG00000235245.1	RP11-122K13.12						579	5	novel transcript
ENSG00000235449.2	RP11-480I12.2						1120	5	Cytochrome C Oxidase Subunit VIIc (COX7C) Pseudogene
ENSG00000235740.1	PHACTR2-AS1					539		5	PHACTR2 antisense RNA 1
ENSG00000235776.2	AC000089.3						1150	5	Ribosomal Protein L7a (RPL7A) Pseudogene
ENSG00000236047.1	AC073410.1				484			5	Ribosomal Protein L13a (RPL13A) Pseudogene
ENSG00000236337.1	FMR1-IT1			589				5	FMR1 intronic transcript 1
ENSG00000236383.8	LINC00854			562				5	coiled-coil domain containing 200
ENSG00000236525.1	AC007278.2			287				5	novel transcript
ENSG00000236540.7	AC006547.13						1549	5	novel transcript, antisense to C22orf25
ENSG00000236577.1	SNRPGP14	464						5	Small Nuclear Ribonucleoprotein Polypeptide G Pseudogene 14
ENSG00000236852.1	RP11-3D23.1				361			5	Sjogren Syndrome Antigen B (Autoantigen La) (SSB) Pseudogene
ENSG00000237133.1	AC020594.5						1611	5	novel transcript
ENSG00000237310.1	GS1-124K5.4				338			5	novel transcript
ENSG00000237748.1	UQCRBP1			594				5	Ubiquinol-Cytochrome C Reductase Binding Protein Pseudogene 1
ENSG00000238039.1	AF011889.2					282		5	novel transcript
ENSG00000238098.8	ABCA17P		445					5	ATP Binding Cassette Subfamily A Member 17, Pseudogene
ENSG00000238317.2	SNORD11					669		5	small nucleolar RNA, C/D box 11
ENSG00000238390.1	SNORA81						1182	5	undefined RNA gene
ENSG00000238741.1	SCARNA7						808	5	small Cajal body-specific RNA 7
ENSG00000239300.5	RP11-400L8.2						864	5	novel transcript
ENSG00000239920.1	AC015691.13			249				5	novel transcript
ENSG00000240322.3	RN7SL481P			439				5	RNA, 7SL, cytoplasmic 481, pseudogene
ENSG00000240731.1	RP5-890O3.9						1162	5	novel transcript
ENSG00000241404.6	EGFL8						982	5	EGF like domain multiple 8
ENSG00000242247.10	ARFGAP3						909	5	ADP ribosylation factor GTPase activating protein 3
ENSG00000242258.1	LINC00996				495			5	long intergenic non-protein coding RNA 996
ENSG00000242588.5	RP11-274B21.14						860	5	novel transcript
ENSG00000243449.6	C4orf48			559				5	chromosome 4 open reading frame 48
ENSG00000243795.1	RP11-572M11.3				217			5	long intergenic non-protein coding RNA 2044
ENSG00000244245.1	RP11-120B7.1					225		5	Ribosomal Protein S20 (RPS20) Pseudogene
ENSG00000245954.6	RP11-18H21.1				492			5	long intergenic non-protein coding RNA 2273
ENSG00000245970.2	KB-1208A12.3						838	5	novel transcript
ENSG00000246273.6	SBF2-AS1						964	5	SBF2 antisense RNA 1
ENSG00000247271.6	ZBED5-AS1			329				5	ZBED5 antisense RNA 1
ENSG00000248161.5	RP11-499E18.1			536				5	novel transcript
ENSG00000248527.1	MTATP6P1					194		5	Mitochondrially Encoded ATP Synthase 6 Pseudogene 1
ENSG00000249252.5	RP11-665G4.1		299					5	novel transcript
ENSG00000249784.1	SCARNA22						1646	5	small Cajal body-specific RNA 22
ENSG00000250462.8	LRRC37BP1						1426	5	leucine rich repeat containing 37B Pseudogene 1
ENSG00000251414.1	RP11-843P14.1						1248	5	novel transcript
ENSG00000251450.1	RASGRF2-AS1						1234	5	RASGRF2 antisense RNA 1
ENSG00000251595.7	ABCA11P						1542	5	ATP Binding Cassette Subfamily A Member 11, Pseudogene
ENSG00000251804.1	RNU6-1294P	424						5	RNA, U6 small nuclear 1294, pseudogene
ENSG00000252393.1	RNU6-1004P				363			5	RNA, U6 small nuclear 1004, pseudogene
ENSG00000252835.1	SCARNA21						546	5	small Cajal body-specific RNA 21
ENSG00000254531.1	FLJ20021						1411	5	novel transcript
ENSG00000254777.5	AC022182.1					487		5	novel transcript
ENSG00000254929.6	RP11-144G6.12	392						5	novel transcript
ENSG00000255200.1	AP003068.18					607		5	Phosphoglycerate Mutase 1 Pseudogene 8
ENSG00000255222.1	SETP17						890	5	SET Pseudogene 17
ENSG00000255733.5	IFNG-AS1						757	5	IFNG antisense RNA 1
ENSG00000255823.3	MTRNR2L8	247						5	MT-RNR2 like 8
ENSG00000256705.3	CTD-2017C7.1			597				5	novel transcript, antisense to PPP2R5C
ENSG00000256706.1	RP5-1096D14.3					626		5	novel transcript
ENSG00000256789.1	RP11-697H9.2						509	5	novel transcript
ENSG00000258199.1	RP11-977G19.5						1055	5	novel transcript, sense overlapping to SMARCC2
ENSG00000259274.1	CTD-2501E16.2						1678	5	novel transcript, antisense to RORA
ENSG00000259436.1	CTC-378H22.2						1217	5	novel transcript, antisense to POU2F2
ENSG00000259562.2	RP11-762H8.2					403		5	Zinc Finger CCHC-Type And RNA Binding Motif 1 (ZCRB1) Pseudogene, lncRNA
ENSG00000259773.1	RP11-507J18.2			537				5	novel transcript, antisense to SPPL2A
ENSG00000259959.1	RP11-121C2.2			647				5	novel transcript
ENSG00000260563.3	RP13-516M14.1						1604	5	novel transcript
ENSG00000260647.1	RP1-178F10.1						858	5	novel transcript, antisense to TOP3A
ENSG00000260714.1	RP11-266L9.1				491			5	Thyroid Hormone Receptor Interactor 11 (TRIP11) Pseudogene
ENSG00000261346.1	RP11-297C4.2						1339	5	novel transcript, antisense to ITGAL
ENSG00000261420.1	RP1-168L15.5	523						5	novel transcript, antisense to BRP44L
ENSG00000261799.1	RP11-283I3.6						1638	5	novel transcript
ENSG00000262001.1	DLGAP1-AS2	481						5	DLGAP1 antisense RNA 2
ENSG00000262810.1	RP11-667K14.5			467				5	novel transcript, antisense to SMG6
ENSG00000263370.1	RP11-68I3.5		382					5	novel transcript, antisense to SSH2
ENSG00000263603.1	CTD-2349P21.5						367	5	novel transcript
ENSG00000263669.2	RN7SL470P			483				5	RNA, 7SL, cytoplasmic 470, pseudogene
ENSG00000263740.2	RN7SL4P						296	5	RNA, 7SL, cytoplasmic 4, pseudogene
ENSG00000263883.1	EEF1DP7						1149	5	Eukaryotic Translation Elongation Factor 1 Delta Pseudogene 7
ENSG00000264031.1	ABHD15-AS1						1244	5	ABHD15 antisense RNA 1
ENSG00000264229.1	RNU4ATAC						734	5	RNA, U4atac small nuclear (U12-dependent splicing)
ENSG00000264932.3	CTD-2104P17.2						1533	5	novel transcript, antisense to AL3A2
ENSG00000265735.2	RN7SL5P						416	5	RNA, 7SL, cytoplasmic 5, pseudogene
ENSG00000265907.1	RP11-737O24.2						1151	5	novel transcript, antisense to LPIN2
ENSG00000267102.1	RP11-686D22.7						1056	5	RAB32, Member RAS Oncogene Family (RAB32) Pseudogene
ENSG00000267387.1	CTD-2240E14.4	331						5	novel transcript, antisense to C19orf66
ENSG00000267390.1	RP11-635N19.1						1644	5	novel transcript, antisense to KDSR
ENSG00000268412.2	TRMT112P6						1580	5	tRNA methyltransferase subunit 11-2, Pseudogene 6
ENSG00000269720.2	CTD-2521M24.13			261				5	coiled-coil domain containing 194
ENSG00000269800.1	PLEKHA3P1	563						5	Pleckstrin Homology Domain Containing A3 Pseudogene 1
ENSG00000269825.1	CTD-3099C6.9			613				5	novel transcript, sense intronic to ZNF83
ENSG00000269858.5	EGLN2						1431	5	egl-9 family hypoxia inducible factor 2
ENSG00000269890.1	RP5-1139B12.2			457				5	novel transcript, antisense to OBSCN
ENSG00000269924.1	RP11-697N18.4			542				5	novel transcript, sense intronic to KIAA0146
ENSG00000269952.1	RP11-324I22.3						1023	5	novel transcript, sense intronic to CREM
ENSG00000270154.1	RP11-419I17.2						1639	5	novel transcript
ENSG00000270562.1	RP11-154H23.3						1115	5	novel transcript
ENSG00000270977.1	AC015849.16						1127	5	novel transcript
ENSG00000271109.1	CTC-523E23.11			412				5	novel transcript
ENSG00000271601.3	LIX1L						538	5	limb and CNS expressed 1 like
ENSG00000271788.1	CTD-2201E18.5				417			5	novel transcript
ENSG00000271821.1	XXbac-BPG299F13.14			579				5	novel transcript
ENSG00000271869.1	RP11-51J9.5						1334	5	novel transcript
ENSG00000271918.1	CTD-2287O16.5						1567	5	novel transcript, antisense to COMMD10
ENSG00000271993.1	RP11-285J16.1						1680	5	novel transcript, antisense to LRRFIP2
ENSG00000272040.1	CTC-366B18.4						496	5	novel transcript
ENSG00000272076.1	RP11-11C20.3						1477	5	novel transcript
ENSG00000272092.1	RP11-350N15.5	459						5	novel transcript
ENSG00000272102.1	RP3-355L5.5		330					5	novel transcript
ENSG00000272155.1	RP11-707M3.3						1607	5	novel transcript, antisense to MTFR1
ENSG00000272211.1	RP11-347P5.1						958	5	novel transcript, antisense to STK17B
ENSG00000272256.1	RP11-489E7.4						973	5	novel transcript, antisense to TMEM66
ENSG00000272578.5	AP000347.2						916	5	Glucuronidase, Beta (GUSB) Pseudogene
ENSG00000272599.2	RP11-152N13.16						1168	5	novel transcript to NUDT13
ENSG00000272650.1	RP11-571I18.4						1329	5	novel transcript
ENSG00000272746.1	RP11-53B2.6					390		5	novel transcript, sense intronic to LDLRAD4
ENSG00000272750.1	RP11-378J18.8						1396	5	novel transcript, antisense to MIA3
ENSG00000272760.1	RP11-5C23.1						1245	5	novel transcript, antisense to PAXIP1
ENSG00000272824.1	RP6-74O6.6			460				5	novel transcript
ENSG00000272842.1	RP11-513M16.7				354			5	novel transcript, antisense to DENND4C
ENSG00000273183.1	RP11-5C23.2						449	5	novel transcript, antisense to PAXIP1
ENSG00000273314.1	RP5-1136G13.2				280			5	novel transcript, antisense to CUL1
ENSG00000273628.1	RP11-756A22.7						1066	5	Info Tpoly (ADP-Ribose) Polymerase Family, Member 4 (PARP4) Pseudogene
ENSG00000273702.1	RP11-758H9.2						1064	5	novel transcript
ENSG00000273759.1	RP4-563E14.1					529		5	novel transcript
ENSG00000274225.1	KB-68A7.1			285				5	novel transcript
ENSG00000275291.1	U1						1347	5	RNA gene
ENSG00000276070.4	CCL4L2						1468	5	C-C motif chemokine ligand 4 like 2
ENSG00000276234.4	TADA2A					518		5	transcriptional adaptor 2A
ENSG00000276293.4	PIP4K2B						1664	5	phosphatidylinositol-5-phosphate 4-kinase type 2 beta
ENSG00000276529.1	AP001505.10						857	5	novel transcript
ENSG00000276853.1	RP11-305O6.4						980	5	novel transcript, sense intronic to LEMD3
ENSG00000276900.1	RP11-467L13.7						1354	5	novel transcript, antisense to AMN1
ENSG00000277449.1	CEBPB-AS1						1493	5	CEBPB antisense RNA 1
ENSG00000277476.1	RP11-147L13.13						1681	5	novel transcript
ENSG00000277511.1	CTD-2095E4.5						1672	5	novel transcript
ENSG00000277634.1	Y_RNA						1553	5	Y RNA
ENSG00000278126.1	RP11-454E5.4						883	5	novel transcript
ENSG00000278318.4	ZNF229			336				5	zinc finger protein 229
ENSG00000278383.1	RP4-694B14.8					645		5	novel transcript, antisense to ZNF337
ENSG00000278420.1	MIR6819					402		5	microRNA 6819
ENSG00000278535.4	DHRS11					633		5	dehydrogenase/reductase 11
ENSG00000278638.1	CTC-268N12.2						1660	5	novel transcript, antisense AATF
ENSG00000278765.1	RP5-890E16.5						476	5	novel transcript
ENSG00000278949.1	RP11-46H11.11			593				5	Novel Transcript
ENSG00000278970.1	HEIH						1476	5	hepatocellular carcinoma up-regulated EZH2-associated long non-coding RNA
ENSG00000278997.1	RP11-131M11.2			585				5	Uncategorized gene, lncRNA
ENSG00000279207.1	RP11-159D12.8			651				5	novel transcript
ENSG00000279344.1	RP11-44F14.7						593	5	Novel Transcript
ENSG00000279348.1	RP11-566E18.1						1642	5	Uncategorized gene, lncRNA
ENSG00000279370.1	RP1-247F3.1					170		5	Uncategorized gene
ENSG00000279410.1	RP11-1102P22.3	541						5	Novel Transcript
ENSG00000279456.1	RP11-87H9.5						1517	5	Uncategorized gene
ENSG00000279589.1	RP11-454F8.4						1169	5	Novel Transcript
ENSG00000279613.1	RP13-638C3.5						679	5	Uncategorized gene
ENSG00000279631.1	RP11-573G6.4						669	5	Uncategorized gene
ENSG00000279917.1	RP11-360N9.2						942	5	Uncategorized gene
ENSG00000280239.1	CTB-50L17.8				451			5	Uncategorized gene
ENSG00000281192.1	AC018867.1			296				5	Uncategorized gene
ENSG00000281383.1	CH507-513H4.5			444				5	novel transcript, similar to YY1 associated myogenesis RNA 1 YAM1
ENSG00000282989.1	KB-1396H2.2						389	5	Phosducin-Like 3 Pseudogene 2
