# Supplementary material for: Qualitative Differences Between the IFNα subtypes and IFNβ Influence Chronic Mucosal HIV-1 Pathogenesis
Source: PLoS Pathog. 2020 Oct 16;16(10):e1008986. doi: 10.1371/journal.ppat.1008986 (PMC7592919; doi:10.1371/journal.ppat.1008986)
Supplement: S4 Table — (XLSX) [file ppat.1008986.s011.xlsx]

## Sheet: IFNa-specific genes
Table S4. IFNa-subtype Specific Genes at 1.5-Fold Change Cut-off
A. IFNa1-specific genes (please scroll below for the other IFNa subtypes)
			Fold- Change
Gene_ID	Symbol	Description	Relative to Mock
ENSG00000278195.1	SSTR3	somatostatin receptor 3	164.235
ENSG00000164411.11	GJB7	gap junction protein beta 7	31.5133
ENSG00000230825.1	AC005532.5	novel transcript	18.1424
ENSG00000254929.6	RP11-144G6.12	novel transcript	16.4828
ENSG00000267387.1	CTD-2240E14.4	novel transcript, antisense to C19orf66	16.3445
ENSG00000205670.10	SMIM11A	small integral membrane protein 11A	13.4905
ENSG00000227719.1	AC006042.6	novel transcript	12.7857
ENSG00000229644.6	NAMPTP1	Nicotinamide Phosphoribosyltransferase Pseudogene 1	11.7034
ENSG00000154611.14	PSMA8	proteasome subunit alpha 8	8.21872
ENSG00000154589.6	LY96	lymphocyte antigen 96	7.08473
ENSG00000267745.1	RP11-686D22.8	novel transcript	6.34853
ENSG00000178999.12	AURKB	aurora kinase B	5.96221
ENSG00000251804.1	RNU6-1294P	RNA, U6 small nuclear 1294, pseudogene	5.76904
ENSG00000207016.1	SNORA36C	small nucleolar RNA, H/ACA box 36C	5.34861
ENSG00000186312.10	CA5BP1	Carbonic Anhydrase 5B Pseudogene 1	5.31937
ENSG00000227495.1	AC109333.10	novel transcript, antisense to KIF1C	4.52496
ENSG00000227999.1	MTND5P1	Mitochondrially Encoded NADH:Ubiquinone Oxidoreductase Core Subunit 5 Pseudogene 1, lncRNA	4.23855
ENSG00000148926.9	ADM	adrenomedullin	4.06528
ENSG00000272092.1	RP11-350N15.5	novel transcript	3.86817
ENSG00000201367.1	RNU6-522P	RNA, U6 small nuclear 522, pseudogene	3.01687
ENSG00000075234.16	TTC38	tetratricopeptide repeat domain 38	2.98716
ENSG00000118939.17	UCHL3	ubiquitin C-terminal hydrolase L3	2.89344
ENSG00000243406.6	MRPS31P5	Mitochondrial Ribosomal Protein S31 Pseudogene 5	2.86394
ENSG00000269800.1	PLEKHA3P1	Pleckstrin Homology Domain Containing A3 Pseudogene 1	2.85715
ENSG00000138166.5	DUSP5	dual specificity phosphatase 5	2.81123
ENSG00000079385.21	CEACAM1	carcinoembryonic antigen related cell adhesion molecule 1	2.73531
ENSG00000119965.12	C10orf88	chromosome 10 open reading frame 88	2.49569
ENSG00000143801.16	PSEN2	presenilin 2	2.45561
ENSG00000177272.8	KCNA3	potassium voltage-gated channel subfamily A member 3	2.41562
ENSG00000101911.12	PRPS2	phosphoribosyl pyrophosphate synthetase 2	2.38083
ENSG00000110497.14	AMBRA1	autophagy and beclin 1 regulator 1	2.29888
ENSG00000008086.11	CDKL5	cyclin dependent kinase like 5	2.28286
ENSG00000177556.11	ATOX1	antioxidant 1 copper chaperone	2.27567
ENSG00000108578.14	BLMH	bleomycin hydrolase	2.26577
ENSG00000256043.2	CTSO	cathepsin O	2.21342
ENSG00000100949.14	RABGGTA	Rab geranylgeranyltransferase subunit alpha	2.1547
ENSG00000236577.1	SNRPGP14	Small Nuclear Ribonucleoprotein Polypeptide G Pseudogene 14	2.15397
ENSG00000171314.8	PGAM1	phosphoglycerate mutase 1	2.12722
ENSG00000073331.17	ALPK1	alpha kinase 1	2.08657
ENSG00000100219.16	XBP1	X-box binding protein 1	2.07818
ENSG00000196365.11	LONP1	lon peptidase 1, mitochondrial	2.04572
ENSG00000186298.11	PPP1CC	protein phosphatase 1 catalytic subunit gamma	2.02454
ENSG00000226791.6	AC109826.1	long intergenic non-protein coding RNA 2611	2.01753
ENSG00000124357.12	NAGK	N-acetylglucosamine kinase	1.95079
ENSG00000100418.7	DESI1	desumoylating isopeptidase 1	1.93628
ENSG00000162777.16	DENND2D	DENN domain containing 2D	1.85203
ENSG00000133606.10	MKRN1	makorin ring finger protein 1	1.81739
ENSG00000115935.17	WIPF1	WAS/WASL interacting protein family member 1	1.80287
ENSG00000102034.16	ELF4	E74 like ETS transcription factor 4	1.77196
ENSG00000062194.15	GPBP1	GC-rich promoter binding protein 1	1.7584
ENSG00000185947.14	ZNF267	zinc finger protein 267	1.74925
ENSG00000182944.17	EWSR1	EWS RNA binding protein 1	1.72505
ENSG00000114850.6	SSR3	signal sequence receptor subunit 3	1.72067
ENSG00000168310.10	IRF2	interferon regulatory factor 2	1.67501
ENSG00000196776.14	CD47	CD47 molecule	1.64922
ENSG00000156232.7	WHAMM	WAS protein homolog associated with actin, golgi membranes and microtubules	1.63017
ENSG00000133985.2	TTC9	tetratricopeptide repeat domain 9	-1.61683
ENSG00000162630.5	B3GALT2	beta-1,3-galactosyltransferase 2	-1.64661
ENSG00000151292.17	CSNK1G3	casein kinase 1 gamma 3	-1.64748
ENSG00000204054.13	LINC00963	long intergenic non-protein coding RNA 963	-1.71446
ENSG00000117676.13	RPS6KA1	ribosomal protein S6 kinase A1	-1.72313
ENSG00000257923.9	CUX1	cut like homeobox 1	-1.72343
ENSG00000126247.10	CAPNS1	calpain small subunit 1	-1.75252
ENSG00000182173.12	TSEN54	tRNA splicing endonuclease subunit 54	-1.75259
ENSG00000227081.5	AC005912.1	Ribosomal Protein S27 (RPS27) Pseudogene	-1.77485
ENSG00000138175.8	ARL3	ADP ribosylation factor like GTPase 3	-1.78515
ENSG00000092470.11	WDR76	WD repeat domain 76	-1.79528
ENSG00000132005.8	RFX1	regulatory factor X1	-1.81362
ENSG00000137309.19	HMGA1	high mobility group AT-hook 1	-1.8506
ENSG00000153140.8	CETN3	centrin 3	-1.87876
ENSG00000028277.21	POU2F2	POU class 2 homeobox 2	-1.91826
ENSG00000167468.16	GPX4	glutathione peroxidase 4	-1.92828
ENSG00000152620.12	NADK2	NAD kinase 2, mitochondrial	-1.93906
ENSG00000152784.15	PRDM8	PR/SET domain 8	-1.95845
ENSG00000246526.2	RP11-539L10.2	long intergenic non-protein coding RNA 2481	-2.00686
ENSG00000212464.1	SNORA12	small nucleolar RNA, H/ACA box 12	-2.01091
ENSG00000129245.11	FXR2	FMR1 autosomal homolog 2	-2.04876
ENSG00000101695.8	RNF125	ring finger protein 125	-2.25123
ENSG00000105327.16	BBC3	BCL2 binding component 3	-2.25894
ENSG00000115306.15	SPTBN1	spectrin beta, non-erythrocytic 1	-2.28871
ENSG00000238105.7	GOLGA2P5	GOLGA2 Pseudogene 5	-2.40522
ENSG00000160113.5	NR2F6	nuclear receptor subfamily 2 group F member 6	-2.54452
ENSG00000166821.8	PEX11A	peroxisomal biogenesis factor 11 alpha	-2.64018
ENSG00000196205.8	EEF1A1P5	Eukaryotic Translation Elongation Factor 1 Alpha 1 Pseudogene 5	-2.68711
ENSG00000071246.10	VASH1	vasohibin 1	-2.74129
ENSG00000262001.1	DLGAP1-AS2	DLGAP1 antisense RNA 2	-2.79405
ENSG00000167378.8	IRGQ	immunity related GTPase Q	-2.80826
ENSG00000063180.8	CA11	carbonic anhydrase 11	-2.8368
ENSG00000157404.15	KIT	KIT proto-oncogene receptor tyrosine kinase	-2.94395
ENSG00000174171.5	RP11-23P13.6	novel transcript, antisense to SPTBN5	-3.01278
ENSG00000138678.10	GPAT3	glycerol-3-phosphate acyltransferase 3	-3.86776
ENSG00000089012.14	SIRPG	signal regulatory protein gamma	-4.27145
ENSG00000279410.1	AC099494.1	Novel Transcript	-4.82312
ENSG00000077454.15	LRCH4	leucine rich repeats and calponin homology domain containing 4	-4.8411
ENSG00000185340.15	GAS2L1	growth arrest specific 2 like 1	-5.35598
ENSG00000161381.13	PLXDC1	plexin domain containing 1	-6.2626
ENSG00000113758.13	DBN1	drebrin 1	-6.85069
ENSG00000261420.1	RP1-168L15.5	novel transcript, antisense to BRP44L	-7.19232
ENSG00000224415.1	AC007683.1	Ribosomal Protein L19 (RPL19) Pseudogene	-8.20731
ENSG00000233006.6	AC034220.3	MIR3936 host gene	-8.33926
ENSG00000223820.5	CFL1P1	Cofilin 1 Pseudogene 1	-8.75646
ENSG00000007264.14	MATK	megakaryocyte-associated tyrosine kinase	-8.88661
ENSG00000231167.3	YBX1P2	Y-Box Binding Protein 1 Pseudogene 2	-10.3485
ENSG00000178934.4	LGALS7B	galectin 7B	-11.629
ENSG00000103044.10	HAS3	hyaluronan synthase 3	-13.0084
ENSG00000196263.7	ZNF471	zinc finger protein 471	-13.3944
ENSG00000137486.16	ARRB1	arrestin beta 1	-16.1616
ENSG00000187486.5	KCNJ11	potassium voltage-gated channel subfamily J member 11	-24.5289
ENSG00000255823.3	MTRNR2L8	MT-RNR2 like 8	-57.3827
ENSG00000203867.7	RBM20	RNA binding motif protein 20	-114.652
B. IFNa2-specific genes
			Fold- Change
Gene_ID	Symbol	Description	Relative to Mock
ENSG00000229598.1	PRDX3P1	Peroxiredoxin 3 Pseudogene 1	118.691
ENSG00000184012.11	TMPRSS2	transmembrane serine protease 2	18.1222
ENSG00000121236.20	TRIM6	tripartite motif containing 6	11.6069
ENSG00000213492.2	NT5C3AP1	5'-Nucleotidase, Cytosolic IIIA Pseudogene 1	6.36547
ENSG00000183347.14	GBP6	guanylate binding protein family member 6	5.50765
ENSG00000249252.5	RP11-665G4.1	novel transcript	5.02889
ENSG00000185065.6	AC000068.5	novel transcript, antisense to C22orf39	4.9337
ENSG00000185015.7	CA13	carbonic anhydrase 13	4.20812
ENSG00000020577.13	SAMD4A	sterile alpha motif domain containing 4A	3.94515
ENSG00000196284.14	SUPT3H	SPT3 homolog, SAGA and STAGA complex component	2.41914
ENSG00000076053.10	RBM7	RNA binding motif protein 7	1.93185
ENSG00000026103.20	FAS	Fas cell surface death receptor	1.90118
ENSG00000108828.15	VAT1	vesicle amine transport 1	-1.8166
ENSG00000142765.17	SYTL1	synaptotagmin like 1	-1.90205
ENSG00000107738.19	C10orf54	V-set immunoregulatory receptor	-1.96914
ENSG00000124575.6	HIST1H1D	histone cluster 1 H1 family member d	-1.99699
ENSG00000251615.3	RP11-774O3.3	novel transcript	-2.2483
ENSG00000182185.18	RAD51B	RAD51 paralog B	-2.34128
ENSG00000069399.13	BCL3	BCL3, transcription coactivator	-2.65033
ENSG00000069702.10	TGFBR3	transforming growth factor beta receptor 3	-2.8259
ENSG00000132003.9	ZSWIM4	zinc finger SWIM-type containing 4	-3.16715
ENSG00000257647.1	RP11-701H24.3	novel transcript	-3.64026
ENSG00000240350.2	AC017002.1	novel transcript	-3.68506
ENSG00000129219.13	PLD2	phospholipase D2	-3.95596
ENSG00000100350.14	FOXRED2	FAD dependent oxidoreductase domain containing 2	-4.44155
ENSG00000106333.12	PCOLCE	procollagen C-endopeptidase enhancer	-4.44669
ENSG00000222009.8	BTBD19	BTB domain containing 19	-4.82167
ENSG00000196465.10	MYL6B	myosin light chain 6B	-5.20644
ENSG00000263370.1	RP11-68I3.5	novel transcript, antisense to SSH2	-5.47618
ENSG00000070614.14	NDST1	N-deacetylase and N-sulfotransferase 1	-5.96405
ENSG00000111665.11	CDCA3	cell division cycle associated 3	-6.63442
ENSG00000228278.3	ORM2	orosomucoid 2	-7.84772
ENSG00000238098.8	ABCA17P	ATP Binding Cassette Subfamily A Member 17, Pseudogene	-8.29062
ENSG00000213178.3	RPL22P1	Ribosomal Protein L22 Pseudogene 1, lncRNA	-9.0953
ENSG00000272102.1	AL133406.3	Novel Transcript	-10.3574
ENSG00000230513.1	THAP7-AS1	THAP7 antisense RNA 1	-20.6889
C. IFNa5-specific genes
Gene_ID	Symbol	Description	Fold Change
ENSG00000181963.5	OR52K2	olfactory receptor family 52 subfamily K member 2	237.333
ENSG00000136689.18	IL1RN	interleukin 1 receptor antagonist	173.67
ENSG00000224614.1	TNK2-AS1	TNK2 antisense RNA 1	87.1858
ENSG00000121380.12	BCL2L14	BCL2 like 14	43.1321
ENSG00000232031.1	RP5-991C6.4	novel transcript	20.0713
ENSG00000254503.1	HMGB3P29	High Mobility Group Box 3 Pseudogene 29	16.8214
ENSG00000274225.1	KB-68A7.1	novel transcript	15.9354
ENSG00000147434.8	CHRNA6	cholinergic receptor nicotinic alpha 6 subunit	13.2911
ENSG00000269720.2	CTD-2521M24.13	coiled-coil domain containing 194	12.9198
ENSG00000160716.5	CHRNB2	cholinergic receptor nicotinic beta 2 subunit	11.4262
ENSG00000239920.1	AC015691.13	novel transcript	10.3776
ENSG00000229044.1	RP11-266K22.2	novel transcript	7.56537
ENSG00000231703.2	RP4-669H2.1	novel transcript, antisense to TSHZ2	7.32829
ENSG00000263669.2	RN7SL470P	RNA, 7SL, cytoplasmic 470, pseudogene	6.93686
ENSG00000225400.1	RAB28P5	RAB28, Member RAS Oncogene Family Pseudogene 5	6.88093
ENSG00000262810.1	RP11-667K14.5	novel transcript, antisense to SMG6	6.70495
ENSG00000225489.6	RP11-390F4.3	novel transcript	6.04281
ENSG00000197599.12	CCDC154	coiled-coil domain containing 154	5.87812
ENSG00000281192.1	AC018867.1	n/a	5.71862
ENSG00000255987.1	TOMM20P2	TOMM20 Pseudogene 2	5.62712
ENSG00000131153.8	GINS2	GINS complex subunit 2	5.45476
ENSG00000175324.9	LSM1	LSM1 homolog, mRNA degradation associated	5.02411
ENSG00000213300.5	HNRNPA3P6	Heterogeneous Nuclear Ribonucleoprotein A3 Pseudogene 6	5.00433
ENSG00000179362.14	HMGN2P46	High Mobility Group Nucleosomal Binding Domain 2 Pseudogene 46	4.99973
ENSG00000141837.19	CACNA1A	calcium voltage-gated channel subunit alpha1 A	4.99585
ENSG00000261488.1	RP11-757F18.5	TGF-beta induced lncRNA	4.82804
ENSG00000118515.11	SGK1	serum/glucocorticoid regulated kinase 1	4.76242
ENSG00000151240.16	DIP2C	disco interacting protein 2 homolog C	4.74346
ENSG00000271646.1	RP11-326I11.3	novel transcript	4.67063
ENSG00000103534.16	TMC5	transmembrane channel like 5	4.62064
ENSG00000258659.6	TRIM34	tripartite motif containing 34	4.3342
ENSG00000111846.15	GCNT2	glucosaminyl (N-acetyl) transferase 2 (I blood group)	4.01334
ENSG00000166794.4	PPIB	peptidylprolyl isomerase B	3.75643
ENSG00000105402.7	NAPA	NSF attachment protein alpha	3.74627
ENSG00000103274.10	NUBP1	nucleotide binding protein 1	3.74121
ENSG00000236337.1	FMR1-IT1	FMR1 intronic transcript 1	3.66181
ENSG00000176170.13	SPHK1	sphingosine kinase 1	3.65006
ENSG00000134030.13	CTIF	cap binding complex dependent translation initiation factor	3.62582
ENSG00000226312.7	CFLAR-AS1	CFLAR antisense RNA 1	3.59931
ENSG00000236525.1	AC007278.2	novel transcript	3.508
ENSG00000143390.17	RFX5	regulatory factor X5	3.33671
ENSG00000243678.11	NME2	NME/NM23 nucleoside diphosphate kinase 2	3.30653
ENSG00000228330.1	AL355355.1	Pseudogene Similar To Part Of COX10 Homolog, Cytochrome C Oxidase Assembly Protein, Heme A, lncRNA	3.25675
ENSG00000240322.3	RN7SL481P	RNA, 7SL, cytoplasmic 481, pseudogene	3.24635
ENSG00000226287.8	TMEM191A	Transmembrane Protein 191A (Pseudogene)	3.22709
ENSG00000122642.10	FKBP9	FKBP prolyl isomerase 9	3.11313
ENSG00000092853.13	CLSPN	claspin	3.02821
ENSG00000138670.17	RASGEF1B	RasGEF domain family member 1B	2.94204
ENSG00000013364.18	MVP	major vault protein	2.93298
ENSG00000131797.12	CLUHP3	Clustered Mitochondria Homolog Pseudogene 3	2.9197
ENSG00000128394.16	APOBEC3F	apolipoprotein B mRNA editing enzyme catalytic subunit 3F	2.87107
ENSG00000259773.1	RP11-507J18.2	novel transcript, antisense to SPPL2A	2.85099
ENSG00000140548.9	ZNF710	zinc finger protein 710	2.81676
ENSG00000167461.11	RAB8A	RAB8A, member RAS oncogene family	2.81642
ENSG00000130997.16	POLN	DNA polymerase nu	2.80838
ENSG00000243449.6	C4orf48	chromosome 4 open reading frame 48	2.79401
ENSG00000269825.1	CTD-3099C6.9	novel transcript, sense intronic to ZNF83	2.72245
ENSG00000223525.1	RABGAP1L-IT1	RABGAP1L intronic transcript 1	2.64452
ENSG00000155974.11	GRIP1	glutamate receptor interacting protein 1	2.62735
ENSG00000141526.15	SLC16A3	solute carrier family 16 member 3	2.59689
ENSG00000132517.14	SLC52A1	solute carrier family 52 member 1	2.56586
ENSG00000178202.12	KDELC2	KDEL motif containing 2	2.52677
ENSG00000172613.7	RAD9A	RAD9 checkpoint clamp component A	2.51206
ENSG00000271821.1	XXbac-BPG299F13.14	novel transcript	2.51168
ENSG00000159256.12	MORC3	MORC family CW-type zinc finger 3	2.4834
ENSG00000125347.13	IRF1	interferon regulatory factor 1	2.38674
ENSG00000129465.15	RIPK3	receptor interacting serine/threonine kinase 3	2.37711
ENSG00000105321.12	CCDC9	coiled-coil domain containing 9	2.36182
ENSG00000118690.12	ARMC2	armadillo repeat containing 2	2.32237
ENSG00000102226.9	USP11	ubiquitin specific peptidase 11	2.30087
ENSG00000005884.17	ITGA3	integrin subunit alpha 3	2.30084
ENSG00000145016.14	RUBCN	rubicon autophagy regulator	2.27725
ENSG00000236383.8	LINC00854	coiled-coil domain containing 200	2.27671
ENSG00000204592.8	HLA-E	major histocompatibility complex, class I, E	2.27504
ENSG00000171222.10	SCAND1	SCAN domain containing 1	2.25823
ENSG00000048028.11	USP28	ubiquitin specific peptidase 28	2.23507
ENSG00000164171.10	ITGA2	integrin subunit alpha 2	2.21774
ENSG00000263528.7	IKBKE	inhibitor of nuclear factor kappa B kinase subunit epsilon	2.21576
ENSG00000101966.12	XIAP	X-linked inhibitor of apoptosis	2.20216
ENSG00000103227.18	LMF1	lipase maturation factor 1	2.19945
ENSG00000196352.14	CD55	CD55 molecule (Cromer blood group)	2.17512
ENSG00000187583.10	PLEKHN1	pleckstrin homology domain containing N1	2.16219
ENSG00000107864.14	CPEB3	cytoplasmic polyadenylation element binding protein 3	2.15269
ENSG00000256705.3	CTD-2017C7.1	novel transcript, antisense to PPP2R5C	2.14384
ENSG00000234337.4	AC026462.1	Tropomyosin 1 (Alpha) (TPM1) Pseudogene	2.1426
ENSG00000232611.1	RP11-1114A5.4	novel transcript	2.14255
ENSG00000281383.1	CH507-513H4.5	novel transcript, similar to YY1 associated myogenesis RNA 1 YAM1	2.1259
ENSG00000121716.19	PILRB	paired immunoglobin-like type 2 receptor beta	2.10853
ENSG00000115750.16	TAF1B	TATA-box binding protein associated factor, RNA polymerase I subunit B	2.10779
ENSG00000152457.17	DCLRE1C	DNA cross-link repair 1C	2.09667
ENSG00000205609.12	EIF3CL	eukaryotic translation initiation factor 3 subunit C like	2.08215
ENSG00000139180.10	NDUFA9	NADH oxidoreductase subunit A9	2.08089
ENSG00000047249.16	ATP6V1H	ATPase H+ transporting V1 subunit H	2.02897
ENSG00000106105.13	GARS	glycyl-tRNA synthetase	1.99619
ENSG00000185404.16	SP140L	SP140 nuclear body protein like	1.99478
ENSG00000122557.9	HERPUD2	HERPUD family member 2	1.984
ENSG00000148468.16	FAM171A1	family with sequence similarity 171 member A1	1.95639
ENSG00000110060.8	PUS3	pseudouridine synthase 3	1.9348
ENSG00000125375.14	ATP5S	distal membrane arm assembly complex 2 like	1.92734
ENSG00000186470.13	BTN3A2	butyrophilin subfamily 3 member A2	1.92623
ENSG00000121895.7	TMEM156	transmembrane protein 156	1.92499
ENSG00000196405.12	EVL	Enah/Vasp-like	1.92346
ENSG00000113407.13	TARS	threonyl-tRNA synthetase	1.92145
ENSG00000117280.12	RAB29	RAB29, member RAS oncogene family	1.91764
ENSG00000128272.14	ATF4	activating transcription factor 4	1.91722
ENSG00000100523.14	DDHD1	DDHD domain containing 1	1.91662
ENSG00000086619.13	ERO1B	endoplasmic reticulum oxidoreductase 1 beta	1.90133
ENSG00000137413.15	TAF8	TATA-box binding protein associated factor 8	1.89818
ENSG00000128692.8	EIF2S2P4	Eukaryotic Translation Initiation Factor 2 Subunit 2 Beta Pseudogene 4	1.89779
ENSG00000173960.12	UBXN2A	UBX domain protein 2A	1.88692
ENSG00000158470.5	B4GALT5	beta-1,4-galactosyltransferase 5	1.88187
ENSG00000028116.16	VRK2	VRK serine/threonine kinase 2	1.87787
ENSG00000168785.7	TSPAN5	tetraspanin 5	1.87324
ENSG00000133574.9	GIMAP4	GTPase, IMAP family member 4	1.86538
ENSG00000139083.10	ETV6	ETS variant 6	1.86124
ENSG00000111669.14	TPI1	triosephosphate isomerase 1	1.8399
ENSG00000135709.12	KIAA0513	KIAA0513	1.82121
ENSG00000138674.16	SEC31A	SEC31 homolog A, COPII coat complex component	1.8035
ENSG00000138376.10	BARD1	BRCA1 associated RING domain 1	1.79185
ENSG00000166326.6	TRIM44	tripartite motif containing 44	1.78874
ENSG00000110274.14	CEP164	centrosomal protein 164	1.77932
ENSG00000162645.12	GBP2	guanylate binding protein 2	1.77503
ENSG00000138246.15	DNAJC13	DnaJ heat shock protein family (Hsp40) member C13	1.75107
ENSG00000163219.11	ARHGAP25	Rho GTPase activating protein 25	1.74252
ENSG00000123240.16	OPTN	optineurin	1.73058
ENSG00000077254.14	USP33	ubiquitin specific peptidase 33	1.71083
ENSG00000152061.23	RABGAP1L	RAB GTPase activating protein 1 like	1.64943
ENSG00000063046.17	EIF4B	eukaryotic translation initiation factor 4B	-1.68576
ENSG00000151835.14	SACS	sacsin molecular chaperone	-1.71075
ENSG00000173585.15	CCR9	C-C motif chemokine receptor 9	-1.81964
ENSG00000069424.14	KCNAB2	potassium voltage-gated channel subfamily A regulatory beta subunit 2	-1.84
ENSG00000166313.18	APBB1	amyloid beta precursor protein binding family B member 1	-1.89401
ENSG00000170275.14	CRTAP	cartilage associated protein	-1.92787
ENSG00000173914.11	RBM4B	RNA binding motif protein 4B	-1.94136
ENSG00000130349.9	C6orf203	chromosome 6 open reading frame 203	-1.95023
ENSG00000170915.8	PAQR8	progestin and adipoQ receptor family member 8	-1.96954
ENSG00000264290.1	RP11-68I3.4	novel transcript	-1.99362
ENSG00000164402.13	SEPT8	septin 8	-2.03849
ENSG00000169710.8	FASN	fatty acid synthase	-2.09425
ENSG00000182093.14	WRB	tryptophan rich basic protein	-2.10439
ENSG00000057704.11	TMCC3	transmembrane and coiled-coil domain family 3	-2.15853
ENSG00000269086.2	CTC-523E23.5	novel transcript	-2.18484
ENSG00000124813.20	RUNX2	runt related transcription factor 2	-2.19448
ENSG00000135404.11	CD63	CD63 molecule	-2.20535
ENSG00000124942.13	AHNAK	AHNAK nucleoprotein	-2.2379
ENSG00000112096.16	SOD2	superoxide dismutase 2	-2.2497
ENSG00000137078.8	SIT1	signaling threshold regulating transmembrane adaptor 1	-2.25434
ENSG00000187240.13	DYNC2H1	dynein cytoplasmic 2 heavy chain 1	-2.31832
ENSG00000186350.9	RXRA	retinoid X receptor alpha	-2.35289
ENSG00000124145.6	SDC4	syndecan 4	-2.40991
ENSG00000184489.11	PTP4A3	protein tyrosine phosphatase type IVA, member 3	-2.41364
ENSG00000171097.13	KYAT1	kynurenine aminotransferase 1	-2.45088
ENSG00000136603.13	SKIL	SKI like proto-oncogene	-2.45169
ENSG00000142794.18	NBPF3	NBPF member 3	-2.45552
ENSG00000259959.1	RP11-121C2.2	novel transcript	-2.53031
ENSG00000162836.11	ACP6	acid phosphatase 6, lysophosphatidic	-2.54734
ENSG00000198756.10	COLGALT2	collagen beta(1-O)galactosyltransferase 2	-2.54744
ENSG00000135048.13	TMEM2	cell migration inducing hyaluronidase 2	-2.56396
ENSG00000143702.15	CEP170	centrosomal protein 170	-2.58813
ENSG00000185989.10	RASA3	RAS p21 protein activator 3	-2.60789
ENSG00000108924.13	HLF	HLF, PAR bZIP transcription factor	-2.62202
ENSG00000279207.1	AC015813.6	Novel Transcript	-2.66019
ENSG00000142227.10	EMP3	epithelial membrane protein 3	-2.76198
ENSG00000177383.4	MAGEF1	MAGE family member F1	-2.77418
ENSG00000067182.7	TNFRSF1A	TNF receptor superfamily member 1A	-2.90594
ENSG00000152642.10	GPD1L	glycerol-3-phosphate dehydrogenase 1 like	-2.91514
ENSG00000135916.15	ITM2C	integral membrane protein 2C	-2.9446
ENSG00000102781.13	KATNAL1	katanin catalytic subunit A1 like 1	-2.99626
ENSG00000100628.11	ASB2	ankyrin repeat and SOCS box containing 2	-3.10127
ENSG00000146250.6	PRSS35	serine protease 35	-3.12569
ENSG00000146904.8	EPHA1	EPH receptor A1	-3.12765
ENSG00000206530.9	CFAP44	cilia and flagella associated protein 44	-3.14213
ENSG00000141542.10	RAB40B	RAB40B, member RAS oncogene family	-3.14385
ENSG00000174080.10	CTSF	cathepsin F	-3.27077
ENSG00000123427.16	METTL21B	EEF1A lysine methyltransferase 3	-3.33673
ENSG00000278949.1	AC127070.4	Novel Transcript	-3.67896
ENSG00000173825.6	TIGD3	tigger transposable element derived 3	-3.75204
ENSG00000136295.14	TTYH3	tweety family member 3	-3.76633
ENSG00000143036.16	SLC44A3	solute carrier family 44 member 3	-3.879
ENSG00000164684.13	ZNF704	zinc finger protein 704	-4.10287
ENSG00000278997.1	AL662907.1	Uncategorized gene, lncRNA	-4.43583
ENSG00000006327.13	TNFRSF12A	TNF receptor superfamily member 12A	-4.43952
ENSG00000247271.6	ZBED5-AS1	ZBED5 antisense RNA 1	-4.44376
ENSG00000156265.15	MAP3K7CL	MAP3K7 C-terminal like	-4.72402
ENSG00000248161.5	RP11-499E18.1	novel transcript	-6.09789
ENSG00000075240.16	GRAMD4	GRAM domain containing 4	-6.5869
ENSG00000106868.16	SUSD1	sushi domain containing 1	-6.66929
ENSG00000271109.1	CTC-523E23.11	novel transcript	-7.25862
ENSG00000181350.11	LRRC75A	leucine rich repeat containing 75A	-7.56551
ENSG00000233261.3	FAM238A	Family With Sequence Similarity 238 Member A	-7.70269
ENSG00000162746.14	FCRLB	Fc receptor like B	-7.82537
ENSG00000269890.1	RP5-1139B12.2	novel transcript, antisense to OBSCN	-7.93723
ENSG00000237748.1	UQCRBP1	Ubiquinol-Cytochrome C Reductase Binding Protein Pseudogene 1	-8.06743
ENSG00000272824.1	RP6-74O6.6	novel transcript	-9.46644
ENSG00000161265.14	U2AF1L4	U2 small nuclear RNA auxiliary factor 1 like 4	-10.9348
ENSG00000172794.19	RAB37	RAB37, member RAS oncogene family	-11.399
ENSG00000278318.4	ZNF229	zinc finger protein 229	-12.5401
ENSG00000269924.1	RP11-697N18.4	novel transcript, sense intronic to KIAA0146	-13.0518
ENSG00000090975.12	PITPNM2	phosphatidylinositol transfer protein membrane associated 2	-13.2007
ENSG00000230289.1	RP11-334J6.6	novel transcript	-30.311
ENSG00000211856.1	TRAJ33	T cell receptor alpha joining 33	-69.8347
D. IFNa8-specific genes
Gene_ID	Symbol	Description	Fold Change
ENSG00000243795.1	RP11-572M11.3	long intergenic non-protein coding RNA 2044	16.342
ENSG00000154316.15	TDH	L-Threonine Dehydrogenase (Pseudogene)	11.453
ENSG00000233892.1	PAIP1P1	Poly(A) Binding Protein Interacting Protein 1 Pseudogene 1	6.79377
ENSG00000236047.1	AC073410.1	Ribosomal Protein L13a (RPL13A) Pseudogene	6.15953
ENSG00000236852.1	BX322784.1	Sjogren Syndrome Antigen B (Autoantigen La) (SSB) Pseudogene	6.07073
ENSG00000271788.1	CTD-2201E18.5	novel transcript	4.869
ENSG00000187753.12	C9orf153	chromosome 9 open reading frame 153	4.42781
ENSG00000175518.6	UBQLNL	ubiquilin like	4.11136
ENSG00000126861.4	OMG	oligodendrocyte myelin glycoprotein	3.89002
ENSG00000242258.1	LINC00996	long intergenic non-protein coding RNA 996	3.35214
ENSG00000162946.20	DISC1	DISC1 scaffold protein	2.48505
ENSG00000148180.18	GSN	gelsolin	2.34462
ENSG00000206848.1	RNU6-890P	RNA, U6 small nuclear 890, pseudogene	2.29255
ENSG00000104324.15	CPQ	carboxypeptidase Q	1.91719
ENSG00000238829.1	RNU7-45P	RNA, U7 small nuclear 45 pseudogene	1.86765
ENSG00000197603.13	C5orf42	ciliogenesis and planar polarity effector 1	1.73227
ENSG00000214485.6	RPL7P1	Ribosomal Protein L7 Pseudogene 1	-1.56273
ENSG00000125834.12	STK35	serine/threonine kinase 35	-1.57288
ENSG00000179222.17	MAGED1	MAGE family member D1	-1.58318
ENSG00000174130.12	TLR6	toll like receptor 6	-1.65967
ENSG00000138380.17	CARF	calcium responsive transcription factor	-1.70817
ENSG00000176973.7	FAM89B	family with sequence similarity 89 member B	-1.7747
ENSG00000130764.9	LRRC47	leucine rich repeat containing 47	-1.79804
ENSG00000198034.10	RPS4X	ribosomal protein S4 X-linked	-1.85258
ENSG00000228887.3	EEF1DP1	Eukaryotic Translation Elongation Factor 1 Delta Pseudogene 1	-1.96617
ENSG00000185347.17	C14orf80	tubulin epsilon and delta complex 1	-2.22305
ENSG00000108786.10	HSD17B1	hydroxysteroid 17-beta dehydrogenase 1	-2.43469
ENSG00000252393.1	RNU6-1004P	RNA, U6 small nuclear 1004, pseudogene	-2.45369
ENSG00000280239.1	AC011498.7	Uncategorized gene	-2.67485
ENSG00000161981.10	SNRNP25	small nuclear ribonucleoprotein U11/U12 subunit 25	-2.76121
ENSG00000002330.13	BAD	BCL2 associated agonist of cell death	-2.77932
ENSG00000245954.6	RP11-18H21.1	long intergenic non-protein coding RNA 2273	-3.02821
ENSG00000143434.15	SEMA6C	semaphorin 6C	-3.13396
ENSG00000232385.2	RPS3AP25	Ribosomal Protein S3a Pseudogene 25	-3.27282
ENSG00000125430.8	HS3ST3B1	heparan sulfate-glucosamine 3-sulfotransferase 3B1	-3.30486
ENSG00000175866.15	BAIAP2	BAI1 associated protein 2	-3.39316
ENSG00000260714.1	AC133552.1	Thyroid Hormone Receptor Interactor 11 (TRIP11) Pseudogene	-3.49819
ENSG00000236140.1	RP11-89F3.2	novel transcript	-4.0724
ENSG00000203667.9	COX20	cytochrome c oxidase assembly factor COX20	-5.47178
ENSG00000181588.16	MEX3D	mex-3 RNA binding family member D	-5.51521
ENSG00000273783.1	CTD-2506P8.6	novel transcript, antisense to GTF2A1	-5.96266
ENSG00000237310.1	GS1-124K5.4	novel transcript	-6.06706
ENSG00000180999.10	C1orf105	chromosome 1 open reading frame 105	-6.35951
ENSG00000167608.11	TMC4	transmembrane channel like 4	-9.02439
ENSG00000273314.1	RP5-1136G13.2	novel transcript, antisense to CUL1	-9.59473
ENSG00000152128.13	TMEM163	transmembrane protein 163	-10.1451
ENSG00000272842.1	RP11-513M16.7	novel transcript, antisense to DENND4C	-11.0201
E. IFNa14-specific genes
Gene_ID	Symbol	Description	Fold Change
ENSG00000228318.3	AP001610.5	novel transcript	127.321
ENSG00000279370.1	AC004777.1	Uncategorized gene	107.47
ENSG00000180155.18	LYNX1	Ly6/neurotoxin 1	13.9574
ENSG00000107020.9	PLGRKT	plasminogen receptor with a C-terminal lysine	10.9692
ENSG00000238039.1	AF011889.2	novel transcript	10.3855
ENSG00000271947.1	RP11-439M11.1	novel transcript	9.14651
ENSG00000174137.12	FAM53A	family with sequence similarity 53 member A	8.72395
ENSG00000248527.1	MTATP6P1	Mitochondrially Encoded ATP Synthase 6 Pseudogene 1	8.55465
ENSG00000213553.4	RPLP0P6	Ribosomal Protein Lateral Stalk Subunit P0 Pseudogene 6	8.34198
ENSG00000162851.7	TFB2M	transcription factor B2, mitochondrial	5.57292
ENSG00000153485.5	TMEM251	transmembrane protein 251	4.83258
ENSG00000162650.16	ATXN7L2	ataxin 7 like 2	4.83225
ENSG00000125122.15	LRRC29	leucine rich repeat containing 29	4.53329
ENSG00000188051.6	TMEM221	transmembrane protein 221	4.17973
ENSG00000134470.20	IL15RA	interleukin 15 receptor subunit alpha	4.06985
ENSG00000230311.2	TOMM20P4	TOMM20 Pseudogene 4	3.96001
ENSG00000115009.11	CCL20	C-C motif chemokine ligand 20	3.71244
ENSG00000030110.12	BAK1	BCL2 antagonist/killer 1	3.6329
ENSG00000229677.1	RPL17P28	Ribosomal Protein L17 Pseudogene 28	3.41434
ENSG00000102760.12	RGCC	regulator of cell cycle	3.32404
ENSG00000136810.12	TXN	thioredoxin	3.16343
ENSG00000172354.9	GNB2	G protein subunit beta 2	3.12767
ENSG00000136997.15	MYC	MYC proto-oncogene, bHLH transcription factor	3.00004
ENSG00000164331.9	ANKRA2	ankyrin repeat family A member 2	2.98501
ENSG00000162298.17	SYVN1	synoviolin 1	2.9324
ENSG00000108561.8	C1QBP	complement C1q binding protein	2.75924
ENSG00000127415.12	IDUA	iduronidase, alpha-L-	2.71007
ENSG00000272579.1	RP11-101E13.5	n/a	2.68336
ENSG00000235299.2	MRPL53P1	Mitochondrial Ribosomal Protein L53 Pseudogene 1	2.63452
ENSG00000238317.2	SNORD11	small nucleolar RNA, C/D box 11	2.60487
ENSG00000088451.10	TGDS	TDP-glucose 4,6-dehydratase	2.58364
ENSG00000173221.13	GLRX	glutaredoxin	2.53714
ENSG00000153179.12	RASSF3	Ras association domain family member 3	2.46602
ENSG00000038274.16	MAT2B	methionine adenosyltransferase 2B	2.4613
ENSG00000259562.2	AC090607.2	Zinc Finger CCHC-Type And RNA Binding Motif 1 (ZCRB1) Pseudogene, lncRNA	2.44135
ENSG00000102879.15	CORO1A	coronin 1A	2.4228
ENSG00000149923.13	PPP4C	protein phosphatase 4 catalytic subunit	2.41023
ENSG00000138459.8	SLC35A5	solute carrier family 35 member A5	2.40164
ENSG00000244041.7	LINC01011	long intergenic non-protein coding RNA 1011	2.40094
ENSG00000106554.11	CHCHD3	coiled-coil-helix-coiled-coil-helix domain containing 3	2.37674
ENSG00000145365.10	TIFA	TRAF interacting protein with forkhead associated domain	2.37307
ENSG00000124279.11	FASTKD3	FAST kinase domains 3	2.3685
ENSG00000153037.13	SRP19	signal recognition particle 19	2.35079
ENSG00000180694.13	TMEM64	transmembrane protein 64	2.33781
ENSG00000000419.12	DPM1	dolichyl-phosphate mannosyltransferase subunit 1, catalytic	2.33691
ENSG00000183814.15	LIN9	lin-9 DREAM MuvB core complex component	2.31704
ENSG00000179104.8	TMTC2	transmembrane and tetratricopeptide repeat containing 2	2.30749
ENSG00000180233.10	ZNRF2	zinc and ring finger 2	2.29708
ENSG00000080822.16	CLDND1	claudin domain containing 1	2.29559
ENSG00000130024.14	PHF10	PHD finger protein 10	2.29438
ENSG00000124688.13	MAD2L1BP	MAD2L1 binding protein	2.29204
ENSG00000128590.4	DNAJB9	DnaJ heat shock protein family (Hsp40) member B9	2.28535
ENSG00000100385.13	IL2RB	interleukin 2 receptor subunit beta	2.27919
ENSG00000153814.11	JAZF1	JAZF zinc finger 1	2.26275
ENSG00000154727.10	GABPA	GA binding protein transcription factor subunit alpha	2.24006
ENSG00000168275.14	COA6	cytochrome c oxidase assembly factor 6	2.19261
ENSG00000120306.9	CYSTM1	cysteine rich transmembrane module containing 1	2.1781
ENSG00000169032.9	MAP2K1	mitogen-activated protein kinase kinase 1	2.16444
ENSG00000241878.10	PISD	phosphatidylserine decarboxylase	2.16202
ENSG00000139737.21	SLAIN1	SLAIN motif family member 1	2.15577
ENSG00000124535.15	WRNIP1	Werner helicase interacting protein 1	2.15217
ENSG00000165506.14	DNAAF2	dynein axonemal assembly factor 2	2.14968
ENSG00000169598.15	DFFB	DNA fragmentation factor subunit beta	2.14477
ENSG00000111875.7	ASF1A	anti-silencing function 1A histone chaperone	2.14397
ENSG00000156639.11	ZFAND3	zinc finger AN1-type containing 3	2.12831
ENSG00000123353.9	ORMDL2	ORMDL sphingolipid biosynthesis regulator 2	2.11835
ENSG00000279332.1	AC090772.4	Uncategorized gene	2.11049
ENSG00000173915.13	USMG5	ATP synthase membrane subunit DAPIT	2.09822
ENSG00000100403.11	ZC3H7B	zinc finger CCCH-type containing 7B	2.08845
ENSG00000152359.14	POC5	POC5 centriolar protein	2.08379
ENSG00000204899.5	MZT1	mitotic spindle organizing protein 1	2.0805
ENSG00000143106.12	PSMA5	proteasome subunit alpha 5	2.0797
ENSG00000067064.10	IDI1	isopentenyl-diphosphate delta isomerase 1	2.07796
ENSG00000136152.14	COG3	component of oligomeric golgi complex 3	2.07192
ENSG00000102218.5	RP2	RP2, ARL3 GTPase activating protein	2.06684
ENSG00000213585.10	VDAC1	voltage dependent anion channel 1	2.05688
ENSG00000117118.9	SDHB	succinate dehydrogenase complex iron sulfur subunit B	2.04997
ENSG00000143753.12	DEGS1	delta 4-desaturase, sphingolipid 1	2.04743
ENSG00000051108.14	HERPUD1	homocysteine inducible ER protein with ubiquitin like domain 1	2.0414
ENSG00000158201.9	ABHD3	abhydrolase domain containing 3	2.03917
ENSG00000121022.13	COPS5	COP9 signalosome subunit 5	2.02521
ENSG00000005022.5	SLC25A5	solute carrier family 25 member 5	2.02325
ENSG00000126860.11	EVI2A	ecotropic viral integration site 2A	2.02184
ENSG00000171202.6	TMEM126A	transmembrane protein 126A	2.0215
ENSG00000095139.13	ARCN1	archain 1	2.01482
ENSG00000163659.12	TIPARP	TCDD inducible poly(ADP-ribose) polymerase	1.99274
ENSG00000010270.13	STARD3NL	STARD3 N-terminal like	1.99048
ENSG00000134109.10	EDEM1	ER degradation enhancing alpha-mannosidase like protein 1	1.98903
ENSG00000167635.11	ZNF146	zinc finger protein 146	1.98409
ENSG00000204525.15	HLA-C	major histocompatibility complex, class I, C	1.98079
ENSG00000106803.9	SEC61B	Sec61 translocon beta subunit	1.97923
ENSG00000142867.12	BCL10	BCL10, immune signaling adaptor	1.97367
ENSG00000104343.19	UBE2W	ubiquitin conjugating enzyme E2 W	1.97358
ENSG00000119688.20	ABCD4	ATP binding cassette subfamily D member 4	1.9732
ENSG00000116030.16	SUMO1	small ubiquitin-like modifier 1	1.95682
ENSG00000168014.16	C2CD3	C2 calcium dependent domain containing 3	1.94813
ENSG00000150712.10	MTMR12	myotubularin related protein 12	1.94735
ENSG00000161547.15	SRSF2	serine and arginine rich splicing factor 2	1.94532
ENSG00000147231.13	CXorf57	RPA1 related single stranded DNA binding protein, X-linked	1.9438
ENSG00000215712.10	TMEM242	transmembrane protein 242	1.94293
ENSG00000177034.14	MTX3	metaxin 3	1.93788
ENSG00000147669.10	POLR2K	RNA polymerase II subunit K	1.92343
ENSG00000167977.8	KCTD5	potassium channel tetramerization domain containing 5	1.92311
ENSG00000204642.13	HLA-F	major histocompatibility complex, class I, F	1.92006
ENSG00000136144.11	RCBTB1	RCC1 and BTB domain containing protein 1	1.91688
ENSG00000059758.7	CDK17	cyclin dependent kinase 17	1.90582
ENSG00000138018.17	EPT1	selenoprotein I	1.90527
ENSG00000272501.1	XXbac-BPG299F13.17	novel transcript, antisense to HCG27	1.90302
ENSG00000111229.15	ARPC3	actin related protein 2/3 complex subunit 3	1.90198
ENSG00000196247.11	ZNF107	zinc finger protein 107	1.90171
ENSG00000168374.10	ARF4	ADP ribosylation factor 4	1.89665
ENSG00000159921.14	GNE	glucosamine (UDP-N-acetyl)-2-epimerase/N-acetylmannosamine kinase	1.89416
ENSG00000125384.6	PTGER2	prostaglandin E receptor 2	1.88442
ENSG00000067167.7	TRAM1	translocation associated membrane protein 1	1.87756
ENSG00000172586.7	CHCHD1	coiled-coil-helix-coiled-coil-helix domain containing 1	1.87228
ENSG00000165169.10	DYNLT3	dynein light chain Tctex-type 3	1.87067
ENSG00000080546.13	SESN1	sestrin 1	1.86996
ENSG00000158042.8	MRPL17	mitochondrial ribosomal protein L17	1.869
ENSG00000132646.10	PCNA	proliferating cell nuclear antigen	1.86233
ENSG00000136783.9	NIPSNAP3A	nipsnap homolog 3A	1.8585
ENSG00000152242.10	C18orf25	chromosome 18 open reading frame 25	1.8518
ENSG00000114098.17	ARMC8	armadillo repeat containing 8	1.84855
ENSG00000198824.5	CHAMP1	chromosome alignment maintaining phosphoprotein 1	1.8464
ENSG00000164430.15	MB21D1	cyclic GMP-AMP synthase	1.83355
ENSG00000108651.9	UTP6	UTP6, small subunit processome component	1.83238
ENSG00000090487.10	SPG21	SPG21, maspardin	1.82574
ENSG00000087502.17	ERGIC2	ERGIC and golgi 2	1.81119
ENSG00000070214.15	SLC44A1	solute carrier family 44 member 1	1.80005
ENSG00000184014.7	DENND5A	DENN domain containing 5A	1.79677
ENSG00000106591.3	MRPL32	mitochondrial ribosomal protein L32	1.79238
ENSG00000143119.12	CD53	CD53 molecule	1.7917
ENSG00000178607.15	ERN1	endoplasmic reticulum to nucleus signaling 1	1.78682
ENSG00000156976.15	EIF4A2	eukaryotic translation initiation factor 4A2	1.78617
ENSG00000164751.14	PEX2	peroxisomal biogenesis factor 2	1.78518
ENSG00000170852.10	KBTBD2	kelch repeat and BTB domain containing 2	1.77448
ENSG00000197223.11	C1D	C1D nuclear receptor corepressor	1.76718
ENSG00000158122.11	AAED1	peroxiredoxin like 2C	1.75638
ENSG00000139163.15	ETNK1	ethanolamine kinase 1	1.75051
ENSG00000198833.6	UBE2J1	ubiquitin conjugating enzyme E2 J1	1.75022
ENSG00000117394.19	SLC2A1	solute carrier family 2 member 1	1.74932
ENSG00000134056.11	MRPS36	mitochondrial ribosomal protein S36	1.74852
ENSG00000153094.21	BCL2L11	BCL2 like 11	1.74516
ENSG00000185262.8	UBALD2	UBA like domain containing 2	1.74313
ENSG00000114744.8	COMMD2	COMM domain containing 2	1.74281
ENSG00000124275.14	MTRR	5-methyltetrahydrofolate-homocysteine methyltransferase reductase	1.74229
ENSG00000163950.12	SLBP	stem-loop binding protein	1.73387
ENSG00000137876.9	RSL24D1	ribosomal L24 domain containing 1	1.72127
ENSG00000111802.13	TDP2	tyrosyl-DNA phosphodiesterase 2	1.71601
ENSG00000180817.11	PPA1	pyrophosphatase (inorganic) 1	1.71474
ENSG00000125304.8	TM9SF2	transmembrane 9 superfamily member 2	1.7108
ENSG00000159111.12	MRPL10	mitochondrial ribosomal protein L10	1.70298
ENSG00000155561.14	NUP205	nucleoporin 205	1.68672
ENSG00000114978.17	MOB1A	MOB kinase activator 1A	1.68628
ENSG00000180628.14	PCGF5	polycomb group ring finger 5	1.68144
ENSG00000085415.15	SEH1L	SEH1 like nucleoporin	1.68054
ENSG00000133561.15	GIMAP6	GTPase, IMAP family member 6	1.67476
ENSG00000157191.19	NECAP2	NECAP endocytosis associated 2	1.67294
ENSG00000154642.10	C21orf91	chromosome 21 open reading frame 91	1.66374
ENSG00000167208.14	SNX20	sorting nexin 20	1.66357
ENSG00000077458.12	FAM76B	family with sequence similarity 76 member B	1.65991
ENSG00000213341.10	CHUK	conserved helix-loop-helix ubiquitous kinase	1.65494
ENSG00000168288.12	MMADHC	metabolism of cobalamin associated D	1.63867
ENSG00000185753.12	CXorf38	chromosome X open reading frame 38	1.63355
ENSG00000163660.11	CCNL1	cyclin L1	1.61679
ENSG00000001561.6	ENPP4	ectonucleotide pyrophosphatase/phosphodiesterase 4	1.61114
ENSG00000118363.11	SPCS2	signal peptidase complex subunit 2	1.60848
ENSG00000139684.13	ESD	esterase D	1.60295
ENSG00000133731.9	IMPA1	inositol monophosphatase 1	1.60048
ENSG00000166012.15	TAF1D	TATA-box binding protein associated factor, RNA polymerase I subunit D	1.59871
ENSG00000165629.19	ATP5C1	ATP synthase F1 subunit gamma	1.59275
ENSG00000196975.15	ANXA4	annexin A4	1.55347
ENSG00000166822.12	TMEM170A	transmembrane protein 170A	1.53077
ENSG00000166889.13	PATL1	PAT1 homolog 1, processing body mRNA decay factor	1.52572
ENSG00000128340.14	RAC2	Rac family small GTPase 2	1.52515
ENSG00000163162.8	RNF149	ring finger protein 149	1.525
ENSG00000101367.8	MAPRE1	microtubule associated protein RP/EB family member 1	1.52101
ENSG00000203709.10	C1orf132	MIR29B2 and MIR29C host gene	1.51586
ENSG00000135414.9	GDF11	growth differentiation factor 11	-1.52538
ENSG00000068308.13	OTUD5	OTU deubiquitinase 5	-1.52642
ENSG00000223803.1	RPS20P14	Ribosomal Protein S20 Pseudogene 14	-1.52658
ENSG00000197162.9	ZNF785	zinc finger protein 785	-1.53921
ENSG00000083845.8	RPS5	ribosomal protein S5	-1.54067
ENSG00000161016.16	RPL8	ribosomal protein L8	-1.54302
ENSG00000140199.11	SLC12A6	solute carrier family 12 member 6	-1.55651
ENSG00000143851.15	PTPN7	protein tyrosine phosphatase, non-receptor type 7	-1.59926
ENSG00000214717.10	ZBED1	zinc finger BED-type containing 1	-1.59992
ENSG00000276234.4	TADA2A	transcriptional adaptor 2A	-1.62026
ENSG00000127824.13	TUBA4A	tubulin alpha 4a	-1.62969
ENSG00000205871.5	RPS3AP47	Ribosomal Protein S3a Pseudogene 47	-1.63644
ENSG00000162302.12	RPS6KA4	ribosomal protein S6 kinase A4	-1.65137
ENSG00000117016.9	RIMS3	regulating synaptic membrane exocytosis 3	-1.6546
ENSG00000167525.13	PROCA1	protein interacting with cyclin A1	-1.66279
ENSG00000137133.10	HINT2	histidine triad nucleotide binding protein 2	-1.75752
ENSG00000146197.8	SCUBE3	signal peptide, CUB domain and EGF like domain containing 3	-1.76308
ENSG00000007255.10	TRAPPC6A	trafficking protein particle complex 6A	-1.77399
ENSG00000123810.7	B9D2	B9 domain containing 2	-1.78054
ENSG00000272449.1	RP3-395M20.12	novel transcript	-1.81661
ENSG00000172716.16	SLFN11	schlafen family member 11	-1.83644
ENSG00000242060.1	RPS3AP49	Ribosomal Protein S3a Pseudogene 49	-1.83961
ENSG00000149476.15	TKFC	triokinase and FMN cyclase	-1.89919
ENSG00000196544.7	BORCS6	BLOC-1 related complex subunit 6	-1.93356
ENSG00000183474.15	GTF2H2C	GTF2H2 family member C	-1.97279
ENSG00000269246.1	CTC-246B18.10	novel transcript	-1.98379
ENSG00000175806.14	MSRA	methionine sulfoxide reductase A	-1.98692
ENSG00000106012.17	IQCE	IQ motif containing E	-2.0032
ENSG00000175854.11	SWI5	SWI5 homologous recombination repair protein	-2.01447
ENSG00000274012.1	RN7SL2	RNA, 7SL, cytoplasmic 2	-2.02805
ENSG00000234585.6	CCT6P3	Chaperonin Containing TCP1 Subunit 6 Pseudogene 3	-2.0835
ENSG00000142156.14	COL6A1	collagen type VI alpha 1 chain	-2.08561
ENSG00000133895.14	MEN1	menin 1	-2.11758
ENSG00000144040.12	SFXN5	sideroflexin 5	-2.14698
ENSG00000273727.1	U1	RNA gene	-2.23351
ENSG00000184612.8	RPL7P26	Ribosomal Protein L7 Pseudogene 26	-2.43124
ENSG00000244245.1	AC133134.1	Ribosomal Protein S20 (RPS20) Pseudogene	-2.4998
ENSG00000273759.1	RP4-563E14.1	novel transcript	-2.52585
ENSG00000255200.1	PGAM1P8	Phosphoglycerate Mutase 1 Pseudogene 8	-2.58074
ENSG00000278383.1	RP4-694B14.8	novel transcript, antisense to ZNF337	-2.62532
ENSG00000175182.13	FAM131A	family with sequence similarity 131 member A	-2.63689
ENSG00000176894.9	PXMP2	peroxisomal membrane protein 2	-2.76949
ENSG00000278535.4	DHRS11	dehydrogenase/reductase 11	-2.93374
ENSG00000198618.5	PPIAP22	Peptidylprolyl Isomerase A Pseudogene 22	-2.95472
ENSG00000161091.12	MFSD12	major facilitator superfamily domain containing 12	-3.38557
ENSG00000054690.13	PLEKHH1	pleckstrin homology, MyTH4 and FERM domain containing H1	-3.4157
ENSG00000099840.13	IZUMO4	IZUMO family member 4	-3.45092
ENSG00000204482.10	LST1	leukocyte specific transcript 1	-3.45236
ENSG00000117399.13	CDC20	cell division cycle 20	-3.58367
ENSG00000254777.5	AC022182.1	novel transcript	-3.58911
ENSG00000272746.1	RP11-53B2.6	novel transcript, sense intronic to LDLRAD4	-3.73983
ENSG00000166165.12	CKB	creatine kinase B	-3.84226
ENSG00000256706.1	RP5-1096D14.3	novel transcript	-3.8708
ENSG00000168802.12	CHTF8	chromosome transmission fidelity factor 8	-3.90628
ENSG00000235740.1	PHACTR2-AS1	PHACTR2 antisense RNA 1	-4.04105
ENSG00000179965.11	ZNF771	zinc finger protein 771	-4.27043
ENSG00000062524.15	LTK	leukocyte receptor tyrosine kinase	-4.29931
ENSG00000253837.1	RP11-177H13.2	novel transcript	-4.8107
ENSG00000224255.2	PDCL3P6	PDCL3 Pseudogene 6	-4.83498
ENSG00000273802.2	HIST1H2BG	histone cluster 1 H2B family member g	-5.00759
ENSG00000234335.1	RPS4XP11	Ribosomal Protein S4X Pseudogene 11	-5.24928
ENSG00000203761.5	MSTO2P	Misato Family Member 2, Pseudogene	-5.25502
ENSG00000278420.1	MIR6819	microRNA 6819	-5.57502
ENSG00000171033.12	PKIA	cAMP-dependent protein kinase inhibitor alpha	-6.0146
ENSG00000233056.2	ERVH48-1	endogenous retrovirus group 48 member 1	-8.32189
ENSG00000177380.13	PPFIA3	PTPRF interacting protein alpha 3	-8.47919
