# Supplementary material for: Qualitative Differences Between the IFNα subtypes and IFNβ Influence Chronic Mucosal HIV-1 Pathogenesis
Source: PLoS Pathog. 2020 Oct 16;16(10):e1008986. doi: 10.1371/journal.ppat.1008986 (PMC7592919; doi:10.1371/journal.ppat.1008986)
Supplement: S6 Table — (XLSX) [file ppat.1008986.s013.xlsx]

## Sheet: S5 Table
Table S6. Genes tentatively downregulated by IFNa5 based on the overall transcriptome heatmap. Red=induction; green=downregulation
		(log2) Fold Induction values based on the heat-map in Figure 4C							Fold-induction / Fold-Downregulation
Ensembl_ID	Symbol	IFNa1	IFNa2	IFNa5	IFNa8	IFNa14	IFNb		IFNa1	IFNa2	IFNa5	IFNa8	IFNa14	IFNb
ENSG00000132906.17	CASP9	1.29221	1.2532	-1.99415	0.997793	1.3469	1.78429		2.44904	2.3837	-3.98382	1.99694	2.54365	3.44448
ENSG00000228474.5	OST4	0.731433	1.13184	-1.38499	0.0784391	1.25951	2.20326		1.66029	2.19138	-2.6117	1.05588	2.39414	4.6052
ENSG00000111729.12	CLEC4A	0.323448	1.17135	-1.34488	1.27894	1.26994	1.91756		1.25132	2.25223	-2.54009	2.4266	2.41151	3.77783
ENSG00000173917.10	HOXB2	0.713962	1.9082	-1.33288	0.510235	1.35849	2.35798		1.6403	3.75342	-2.51905	1.42428	2.56416	5.12652
ENSG00000168374.10	ARF4	0.890873	1.18246	-1.32566	0.700688	1.20079	1.59895		1.8543	2.26964	-2.50647	1.62528	2.29865	3.02923
ENSG00000056050.6	HPF1	1.06431	0.509074	-1.30276	0.464188	0.687337	1.06089		2.09117	1.42314	-2.46701	1.37954	1.61031	2.08622
ENSG00000156639.11	ZFAND3	1.23165	1.19265	-1.27511	0.461336	1.26434	1.79548		2.34835	2.28572	-2.42017	1.37682	2.40218	3.4713
ENSG00000100385.13	IL2RB	0.652609	1.59581	-1.23847	0.40631	1.52636	2.19781		1.57201	3.02265	-2.35948	1.32529	2.88058	4.58782
ENSG00000204899.5	MZT1	0.830741	1.34852	-1.20419	0.667755	1.21967	1.61316		1.7786	2.5465	-2.30407	1.5886	2.32893	3.05922
ENSG00000197063.10	MAFG	0.960225	0.332307	-1.15834	0.365079	0.689345	1.11651		1.94561	1.25903	-2.23201	1.28795	1.61255	2.16821
ENSG00000173041.11	ZNF680	0.451891	0.908577	-1.13919	0.421232	0.624268	1.36703		1.36783	1.87719	-2.20258	1.33907	1.54143	2.5794
ENSG00000201367.1	RNU6-522P	1.73008	1.12547	-1.11232	0.697374	1.08959	2.11232		3.31747	2.18173	-2.16193	1.62155	2.12813	4.32386
ENSG00000182700.4	IGIP	0.941722	0.83315	-1.09227	0.578582	0.795817	1.56462		1.92082	1.78157	-2.1321	1.49338	1.73606	2.958
ENSG00000171202.6	TMEM126A	0.670533	1.20255	-1.08989	0.67775	1.23746	1.91045		1.59166	2.30147	-2.12858	1.59964	2.35783	3.75926
ENSG00000169598.15	DFFB	1.01186	1.14961	-1.08428	0.554082	1.23606	1.53379		2.01651	2.21854	-2.12031	1.46823	2.35555	2.89546
ENSG00000134153.9	EMC7	0.882484	0.698069	-1.04999	0.270692	0.66567	0.989488		1.84355	1.62233	-2.07051	1.20639	1.58631	1.98548
ENSG00000130024.14	PHF10	0.258396	1.21842	-1.04851	0.337411	1.23863	1.94439		1.19615	2.32691	-2.06839	1.26349	2.35975	3.84876
ENSG00000157426.13	AASDH	0.491454	0.546804	-1.04661	0.58624	0.672054	0.952792		1.40586	1.46085	-2.06567	1.50133	1.59334	1.93561
ENSG00000113583.7	C5orf15	1.47605	1.61838	-1.02684	0.75355	1.72074	2.19049		2.78185	3.0703	-2.03755	1.68594	3.29606	4.56461
ENSG00000164828.17	SUN1	0.404748	0.500657	-1.01978	0.160712	0.715593	1.02096		1.32386	1.41486	-2.02761	1.11784	1.64216	2.02927
ENSG00000188243.12	COMMD6	0.588129	0.782436	-1.01386	0.185938	0.870152	1.23326		1.5033	1.72003	-2.01931	1.13756	1.82786	2.35097
ENSG00000148110.15	MFSD14B	0.770591	0.856727	-0.980649	0.379063	0.788868	1.43704		1.70597	1.81093	-1.97335	1.3005	1.72772	2.70765
ENSG00000167005.13	NUDT21	0.107159	0.785976	-0.96755	0.14123	0.714781	1.26259		1.0771	1.72426	-1.95552	1.10285	1.64123	2.39927
ENSG00000167977.8	KCTD5	0.562757	1.07425	-0.956631	0.140478	1.10787	1.71493		1.47709	2.10562	-1.94077	1.10227	2.15528	3.2828
ENSG00000261799.1	RP11-283I3.6	0.341244	0.958313	-0.953609	0.575501	0.996111	1.45391		1.26685	1.94304	-1.93671	1.4902	1.99462	2.7395
ENSG00000096746.17	HNRNPH3	0.719751	0.906879	-0.935041	0.0678384	0.823566	1.34477		1.6469	1.87499	-1.91194	1.04815	1.76978	2.5399
ENSG00000120889.12	TNFRSF10B	1.1228	0.729965	-0.927142	0.459527	0.634127	1.03133		2.17769	1.6586	-1.9015	1.37509	1.552	2.04391
ENSG00000091317.7	CMTM6	0.955435	1.38718	-0.919498	0.615927	1.28143	2.02832		1.93916	2.61566	-1.89146	1.53254	2.43079	4.07931
ENSG00000089818.16	NECAP1	0.354109	0.6271	-0.8939	0.517953	0.386246	1.06607		1.2782	1.54446	-1.85819	1.43192	1.30699	2.09372
ENSG00000139990.17	DCAF5	0.522672	0.454297	-0.869899	0.190023	0.62228	0.971666		1.43661	1.37012	-1.82753	1.14078	1.53931	1.9611
ENSG00000102879.15	CORO1A	0.35441	0.418365	-0.864886	0.409306	1.54935	0.826441		1.27846	1.33641	-1.8212	1.32805	2.92684	1.77331
ENSG00000111832.12	RWDD1	0.601476	0.65685	-0.859012	0.336091	0.791696	1.14767		1.51727	1.57664	-1.8138	1.26233	1.73111	2.21556
ENSG00000170540.14	ARL6IP1	0.355089	0.828294	-0.855873	0.153368	0.922445	1.42185		1.27906	1.77558	-1.80985	1.11216	1.89533	2.67929
ENSG00000090487.10	SPG21	0.792603	0.607163	-0.853057	0.2559	0.942715	0.980062		1.7322	1.52326	-1.80632	1.19408	1.92214	1.97255
ENSG00000010017.12	RANBP9	0.544994	0.621822	-0.844834	0.318499	0.76267	1.1962		1.45901	1.53882	-1.79606	1.24703	1.69663	2.29135
ENSG00000143742.12	SRP9	0.317105	0.779794	-0.840584	0.403863	1.0873	1.46111		1.24583	1.71689	-1.79078	1.32305	2.12475	2.7532
ENSG00000117118.9	SDHB	0.668767	1.36918	-0.831846	0.604897	1.31704	1.57001		1.58971	2.58324	-1.77996	1.52087	2.49155	2.96907
ENSG00000198815.8	FOXJ3	0.515421	0.339335	-0.828555	0.337744	0.501525	0.869379		1.42941	1.26517	-1.77591	1.26378	1.41571	1.82688
ENSG00000113328.18	CCNG1	0.130685	0.449785	-0.827975	0.376158	0.642099	1.05165		1.09481	1.36584	-1.77519	1.29788	1.5606	2.0729
ENSG00000259330.1	INAFM2	1.37824	2.10044	-0.823049	1.49039	1.81574	2.61385		2.59952	4.28841	-1.76914	2.80965	3.52039	6.12137
ENSG00000130511.15	SSBP4	1.21607	0.65259	-0.812647	0.576311	1.35474	1.62898		2.32313	1.57199	-1.75643	1.49103	2.5575	3.09295
ENSG00000159388.5	BTG2	0.455994	0.320197	-0.807098	0.107255	0.436864	0.85454		1.37173	1.2485	-1.74969	1.07718	1.35366	1.80818
ENSG00000132356.11	PRKAA1	0.682952	0.582608	-0.797121	0.405363	0.592797	1.00677		1.60542	1.49755	-1.73763	1.32442	1.50817	2.0094
ENSG00000138614.14	VWA9	0.898269	1.45457	-0.769956	1.0413	1.53775	1.80397		1.86383	2.74074	-1.70522	2.05808	2.90341	3.49179
ENSG00000173915.13	USMG5	1.61944	1.22407	-0.769561	0.638027	1.21727	1.75607		3.07255	2.33605	-1.70475	1.5562	2.32507	3.37776
ENSG00000134056.11	MRPS36	0.433768	0.617862	-0.766318	0.303338	0.914605	1.2857		1.35076	1.5346	-1.70092	1.234	1.88505	2.438
ENSG00000164167.9	LSM6	0.856096	0.74794	-0.76548	0.337111	0.765587	1.42094		1.81013	1.67939	-1.69994	1.26322	1.70006	2.6776
ENSG00000066583.11	ISOC1	0.599385	0.282299	-0.749039	0.285003	0.608122	1.11314		1.51507	1.21613	-1.68067	1.21841	1.52427	2.16316
ENSG00000165417.11	GTF2A1	1.44669	1.3032	-0.746969	0.48472	1.09744	1.58517		2.72581	2.46775	-1.67826	1.39931	2.13975	3.00043
ENSG00000135932.10	CAB39	0.0293848	0.287666	-0.73893	0.107128	0.732869	1.04338		1.02058	1.22066	-1.66894	1.07708	1.66194	2.06105
ENSG00000116030.16	SUMO1	0.263232	1.06711	-0.736884	0.615705	1.07756	1.69044		1.20016	2.09523	-1.66657	1.53231	2.11046	3.22754
ENSG00000137500.9	CCDC90B	0.350351	0.636734	-0.729843	0.362543	0.902171	1.366		1.27487	1.55481	-1.65846	1.28569	1.86888	2.57755
ENSG00000165832.5	TRUB1	0.848957	0.503015	-0.72981	0.404121	0.858384	1.20002		1.8012	1.41717	-1.65842	1.32328	1.81301	2.29742
ENSG00000114978.17	MOB1A	0.568754	0.951686	-0.72682	0.438787	0.901318	1.51953		1.48324	1.93413	-1.65499	1.35546	1.86777	2.86697
ENSG00000155090.14	KLF10	1.32712	1.79311	-0.723569	1.04459	1.5204	2.86433		2.50901	3.46562	-1.65126	2.06277	2.8687	7.28198
ENSG00000155744.9	FAM126B	1.53254	1.17285	-0.72161	0.345222	0.987901	1.43855		2.89296	2.25457	-1.64902	1.27035	1.9833	2.71048
ENSG00000163584.17	RPL22L1	0.756342	0.627337	-0.717067	0.498874	0.9142	1.29617		1.6892	1.54471	-1.64384	1.41311	1.88452	2.45575
ENSG00000158050.4	DUSP2	1.11187	1.16599	-0.716127	0.982577	1.39126	1.58179		2.16126	2.24387	-1.64277	1.97599	2.62307	2.99342
ENSG00000188785.11	ZNF548	0.127929	0.400416	-0.709322	0.46687	0.648649	0.885646		1.09272	1.31989	-1.63504	1.38211	1.5677	1.84759
ENSG00000123728.9	RAP2C	0.608437	0.292586	-0.701468	0.524599	0.45616	1.05035		1.52461	1.22483	-1.62616	1.43853	1.37189	2.07103
ENSG00000149532.15	CPSF7	0.227561	0.288368	-0.699889	0.364023	0.591961	0.908926		1.17085	1.22126	-1.62438	1.28701	1.50729	1.87765
ENSG00000213341.10	CHUK	0.953593	0.940582	-0.699395	0.443824	0.821132	1.2443		1.93669	1.9193	-1.62382	1.36021	1.76679	2.36904
ENSG00000153179.12	RASSF3	0.190651	1.5234	-0.693184	0.664001	1.47113	2.36908		1.14128	2.87467	-1.61685	1.58447	2.77239	5.16611
ENSG00000139163.15	ETNK1	0.629795	0.780665	-0.692624	0.526962	0.999605	1.32723		1.54734	1.71792	-1.61622	1.44089	1.99945	2.5092
ENSG00000037474.14	NSUN2	0.547943	0.763783	-0.690098	0.462993	0.758066	1.4487		1.462	1.69794	-1.61339	1.3784	1.69122	2.72962
ENSG00000111229.15	ARPC3	0.240985	0.726791	-0.687137	0.798701	1.17686	1.16857		1.1818	1.65495	-1.61009	1.73953	2.26083	2.24788
ENSG00000169032.9	MAP2K1	0.729508	1.3609	-0.678564	0.519625	1.21185	1.79872		1.65807	2.56846	-1.60055	1.43358	2.31635	3.47912
ENSG00000005022.5	SLC25A5	0.562988	1.16102	-0.674439	0.558923	1.09659	1.70873		1.47733	2.23615	-1.59598	1.47317	2.13848	3.26872
ENSG00000124602.9	UNC5CL	0.392566	0.580114	-0.672667	0.605766	1.12595	1.64704		1.31273	1.49497	-1.59402	1.52179	2.18245	3.1319
ENSG00000080546.13	SESN1	0.578098	0.780407	-0.670717	0.421202	1.02139	1.34518		1.49288	1.71762	-1.59186	1.33904	2.02988	2.54062
ENSG00000085415.15	SEH1L	0.331208	0.459914	-0.664896	0.156643	0.889572	0.988838		1.25807	1.37546	-1.58545	1.11469	1.85263	1.98459
ENSG00000178607.15	ERN1	1.10688	0.973249	-0.663039	0.374945	0.941208	1.29479		2.15379	1.96326	-1.58341	1.29679	1.92014	2.45342
ENSG00000116752.5	BCAS2	0.788337	0.72449	-0.659522	0.509722	0.910745	1.4056		1.72708	1.65232	-1.57956	1.42378	1.88002	2.64929
ENSG00000145247.11	OCIAD2	0.494134	0.35689	-0.652234	0.538782	0.520913	0.906081		1.40848	1.28066	-1.5716	1.45275	1.43486	1.87395
ENSG00000136521.12	NDUFB5	0.35517	0.22608	-0.645299	0.303994	0.587725	0.903243		1.27914	1.16965	-1.56406	1.23456	1.50288	1.87027
ENSG00000145414.8	NAF1	0.146981	0.22584	-0.644902	0.15447	0.435047	1.06145		1.10725	1.16946	-1.56363	1.11301	1.35195	2.08702
ENSG00000109390.11	NDUFC1	0.475342	0.387516	-0.643829	0.0989545	0.755218	1.13098		1.39025	1.30814	-1.56247	1.071	1.68789	2.19007
ENSG00000231128.5	RP5-1073O3.2	0.105726	0.723089	-0.638358	0.928575	0.895334	1.50386		1.07604	1.65071	-1.55656	1.9034	1.86004	2.836
ENSG00000214194.8	LINC00998	0.403059	0.482862	-0.633641	0.231946	0.57677	1.22859		1.32231	1.39751	-1.55148	1.17442	1.49151	2.34338
ENSG00000120306.9	CYSTM1	1.22337	1.13235	-0.629944	0.769727	1.45704	1.41188		2.33492	2.19215	-1.54751	1.70495	2.74545	2.66083
ENSG00000141424.12	SLC39A6	0.793241	0.437821	-0.629439	0.274214	0.521418	0.88668		1.73296	1.35456	-1.54696	1.20933	1.43537	1.84892
ENSG00000115170.13	ACVR1	0.041892	0.761941	-0.623604	0.552699	0.874118	1.37555		1.02946	1.69577	-1.54072	1.46683	1.83289	2.59467
ENSG00000154727.10	GABPA	0.342466	1.11376	-0.620499	0.476534	1.17568	1.78329		1.26792	2.16408	-1.53741	1.3914	2.259	3.44211
ENSG00000164430.15	MB21D1	0.842399	0.798015	-0.617187	0.74372	1.00003	1.5138		1.79303	1.73871	-1.53388	1.67449	2.00005	2.85561
ENSG00000185009.12	AP3M1	0.343799	0.30315	-0.616677	0.224133	0.798594	1.09997		1.26909	1.23384	-1.53334	1.16807	1.73941	2.1435
ENSG00000124688.13	MAD2L1BP	0.998785	1.98826	-0.616503	1.19888	1.63731	2.09363		1.99832	3.96759	-1.53315	2.29562	3.11085	4.26819
ENSG00000215712.10	TMEM242	0.838676	0.844712	-0.607133	0.506752	1.00193	1.02484		1.78841	1.79591	-1.52323	1.42085	2.00268	2.03473
ENSG00000106803.9	SEC61B	1.41729	1.34086	-0.605887	0.749848	1.23461	1.80499		2.67082	2.53302	-1.52191	1.68162	2.35318	3.49427
ENSG00000168826.15	ZBTB49	1.3702	1.49042	-0.601737	0.642162	1.04686	1.8071		2.58507	2.80971	-1.51754	1.56067	2.06602	3.49939
ENSG00000064313.11	TAF2	0.747987	0.610167	-0.60114	0.363492	0.655161	1.01095		1.67945	1.52644	-1.51691	1.28654	1.57479	2.01524
ENSG00000081154.11	PCNP	0.4929	0.458947	-0.593169	0.286833	0.678327	1.08417		1.40727	1.37454	-1.50856	1.21996	1.60028	2.12015
ENSG00000143933.16	CALM2	0.658577	0.880239	-0.587489	0.326669	0.908607	1.24871		1.57852	1.84068	-1.50263	1.25411	1.87723	2.37629
ENSG00000151929.9	BAG3	1.09337	1.18452	-0.585975	0.581965	1.06692	1.51595		2.13372	2.27288	-1.50105	1.49689	2.09496	2.85987
ENSG00000153037.13	SRP19	0.685045	1.31732	-0.584953	0.83225	1.34559	1.82858		1.60775	2.49203	-1.49999	1.78046	2.54134	3.55187
ENSG00000101367.8	MAPRE1	0.842559	0.732817	-0.584726	0.298394	0.730728	1.15013		1.79323	1.66188	-1.49975	1.22978	1.65948	2.21933
ENSG00000119688.20	ABCD4	0.748488	1.14462	-0.5797	0.745517	1.13765	1.49298		1.68003	2.21088	-1.49454	1.67658	2.20022	2.8147
ENSG00000137414.5	FAM8A1	0.535167	0.520224	-0.577022	0.0289062	0.630153	1.19212		1.44911	1.43418	-1.49177	1.02024	1.54773	2.28488
ENSG00000068438.14	FTSJ1	0.718858	0.72984	-0.574541	0.685124	0.635329	1.22285		1.64588	1.65846	-1.4892	1.60784	1.55329	2.33407
ENSG00000139597.17	N4BP2L1	0.281673	0.399578	-0.573177	0.373354	0.582003	0.891337		1.2156	1.31912	-1.4878	1.29536	1.49693	1.85489
ENSG00000175701.10	LINC00116	1.3478	0.99469	-0.571647	0.154771	1.09492	1.47702		2.54524	1.99265	-1.48622	1.11324	2.13601	2.78372
ENSG00000144597.13	EAF1	0.502688	0.682928	-0.565599	0.413824	0.946264	1.5774		1.41685	1.60539	-1.48	1.33221	1.92688	2.98432
ENSG00000253276.2	CCDC71L	0.700786	0.829526	-0.559769	0.412103	0.749178	1.3683		1.62539	1.7771	-1.47403	1.33062	1.68084	2.58167
ENSG00000168672.3	FAM84B	1.31583	0.814693	-0.559145	0.627894	0.791617	1.49034		2.48946	1.75892	-1.4734	1.54531	1.73101	2.80955
ENSG00000162736.15	NCSTN	1.67881	1.72433	-0.558837	0.886379	1.48081	2.11061		3.20163	3.30426	-1.47308	1.84853	2.79106	4.31873
ENSG00000197223.11	C1D	0.701391	0.608283	-0.556442	0.183664	0.920265	0.971877		1.62607	1.52444	-1.47064	1.13576	1.89246	1.96139
ENSG00000139323.13	POC1B	0.727931	0.349723	-0.553015	0.28406	0.407242	0.811684		1.65626	1.27432	-1.46715	1.21762	1.32615	1.75526
ENSG00000106554.11	CHCHD3	1.39935	1.64824	-0.545464	0.650164	1.62979	1.91509		2.63782	3.13452	-1.45949	1.56935	3.09467	3.77137
ENSG00000165506.14	DNAAF2	0.829134	0.901417	-0.544772	0.511339	1.27534	1.36282		1.77662	1.8679	-1.45879	1.42537	2.42056	2.57187
ENSG00000128590.4	DNAJB9	1.66012	1.53741	-0.544288	0.801077	1.49306	1.90093		3.16042	2.90274	-1.4583	1.7424	2.81485	3.73453
ENSG00000134758.13	RNF138	0.616324	0.572251	-0.543355	0.253988	0.701085	1.40871		1.53296	1.48684	-1.45736	1.1925	1.62573	2.655
ENSG00000156976.15	EIF4A2	0.762416	0.904178	-0.541873	0.382959	0.983348	1.42171		1.69633	1.87148	-1.45586	1.30401	1.97705	2.67903
ENSG00000198912.10	C1orf174	1.11592	1.4202	-0.538751	0.892665	1.3255	1.92531		2.16734	2.67623	-1.45271	1.8566	2.5062	3.79818
ENSG00000072042.12	RDH11	0.271406	0.522478	-0.536247	0.296722	0.429237	0.96167		1.20698	1.43642	-1.45019	1.22835	1.34652	1.94756
ENSG00000070831.15	CDC42	0.17555	0.230937	-0.534022	0.265733	0.630347	0.964607		1.1294	1.1736	-1.44796	1.20225	1.54794	1.95153
ENSG00000183624.13	HMCES	0.0316279	0.371419	-0.530698	0.229158	0.553276	0.955262		1.02216	1.29362	-1.44463	1.17215	1.46741	1.93893
ENSG00000110934.10	BIN2	1.55511	1.01384	-0.529606	0.427815	0.899067	1.358		2.93857	2.01928	-1.44353	1.34519	1.86486	2.5633
ENSG00000158122.11	AAED1	0.470068	0.460739	-0.528702	0.449293	0.905861	1.22458		1.38518	1.37625	-1.44263	1.36537	1.87366	2.33687
ENSG00000127922.9	SHFM1	1.08342	0.769517	-0.526452	0.331246	0.847746	1.0913		2.11906	1.7047	-1.44038	1.2581	1.79969	2.13066
ENSG00000183291.15	SEP15	0.106823	0.644374	-0.526338	0.699716	0.845949	1.354		1.07685	1.56306	-1.44027	1.62419	1.79745	2.5562
ENSG00000065518.7	NDUFB4	0.523332	0.332728	-0.526318	0.351044	0.510281	0.878098		1.43727	1.25939	-1.44025	1.27548	1.42433	1.83795
ENSG00000135828.11	RNASEL	0.776773	0.382002	-0.517794	0.397846	0.628123	1.03631		1.71329	1.30315	-1.43176	1.31754	1.54555	2.05098
ENSG00000116209.11	TMEM59	1.05659	1.09187	-0.512787	0.482232	0.977891	1.61081		2.08002	2.13149	-1.4268	1.3969	1.96958	3.05424
ENSG00000279332.1	RP11-799B12.1	0.588493	0.890676	-0.511462	0.685083	1.1707	1.31281		1.50368	1.85404	-1.42549	1.60779	2.2512	2.48424
ENSG00000276293.4	PIP4K2B	0.818473	0.106627	-0.510933	0.38463	0.707503	0.986586		1.76354	1.07671	-1.42497	1.30552	1.63298	1.98149
ENSG00000170571.11	EMB	0.114052	0.58234	-0.507866	0.398485	0.59122	1.20916		1.08226	1.49728	-1.42195	1.31812	1.50652	2.31204
ENSG00000161547.15	SRSF2	1.06072	1.26972	-0.505447	0.464794	1.01661	1.66796		2.08597	2.41114	-1.41956	1.38012	2.02316	3.17765
ENSG00000106591.3	MRPL32	1.05355	0.846111	-0.495375	0.590703	0.922977	1.41222		2.07563	1.79765	-1.40969	1.50598	1.89602	2.66147
ENSG00000136144.11	RCBTB1	0.725218	0.537461	-0.489863	0.300082	1.00685	0.88565		1.65315	1.45142	-1.40431	1.23121	2.00952	1.8476
ENSG00000165672.6	PRDX3	0.649992	1.15089	-0.48108	0.500591	1.25243	2.00842		1.56916	2.22051	-1.39579	1.41479	2.38242	4.02342
ENSG00000157593.17	SLC35B2	0.745993	2.44266	-0.480068	0.613226	1.8179	2.61356		1.67713	5.43643	-1.39481	1.52968	3.52567	6.12013
ENSG00000106615.9	RHEB	0.381472	0.418522	-0.479747	0.39278	0.579998	0.998708		1.30267	1.33656	-1.3945	1.31292	1.49485	1.99821
ENSG00000270562.1	RP11-154H23.3	1.12349	1.13157	-0.477533	1.39485	0.674289	1.95143		2.17873	2.19098	-1.39236	2.62961	1.59581	3.86757
ENSG00000180228.12	PRKRA	0.598926	0.594143	-0.474373	0.477139	0.375561	0.945948		1.51459	1.50958	-1.38931	1.39198	1.29734	1.92645
ENSG00000164331.9	ANKRA2	0.443016	0.850518	-0.473043	0.698464	1.51691	2.09688		1.35944	1.80315	-1.38803	1.62278	2.86178	4.27784
ENSG00000028839.9	TBPL1	0.530606	0.312765	-0.470972	0.427452	0.730183	0.949091		1.44454	1.24209	-1.38604	1.34486	1.65885	1.93066
ENSG00000152944.8	MED21	1.21499	1.32048	-0.469233	1.02134	1.01851	1.54473		2.3214	2.49749	-1.38437	2.0298	2.02582	2.9175
ENSG00000111711.9	GOLT1B	0.985816	0.634515	-0.463148	0.880851	1.07359	1.52868		1.98043	1.55242	-1.37855	1.84146	2.10466	2.88521
ENSG00000088387.18	DOCK9	0.471275	0.436624	-0.463087	0.27719	0.484166	0.966208		1.38633	1.35343	-1.37849	1.21183	1.39878	1.9537
ENSG00000155508.13	CNOT8	0.585937	0.709159	-0.461054	0.499523	0.874967	1.3819		1.50101	1.63485	-1.37655	1.41375	1.83397	2.60611
ENSG00000183918.15	SH2D1A	0.411695	0.443834	-0.456108	0.432817	0.586152	1.23411		1.33025	1.36021	-1.37184	1.34987	1.50124	2.35236
ENSG00000166266.13	CUL5	0.248427	0.375738	-0.451283	0.501191	0.447365	0.984763		1.18791	1.2975	-1.36726	1.41538	1.36355	1.97899
ENSG00000197037.10	ZSCAN25	0.0871219	0.629441	-0.45053	0.125801	0.962905	1.83563		1.06225	1.54697	-1.36654	1.09111	1.94923	3.56928
ENSG00000164751.14	PEX2	0.811439	0.177962	-0.446645	0.556458	0.902516	0.703944		1.75496	1.13129	-1.36287	1.47065	1.86932	1.62895
ENSG00000145365.10	TIFA	0.74193	0.842287	-0.443679	0.607875	1.30764	1.82755		1.67241	1.79289	-1.36007	1.52401	2.47537	3.54935
ENSG00000132432.13	SEC61G	1.28451	1.57032	-0.439672	0.937086	1.49031	2.1843		2.43599	2.9697	-1.3563	1.91466	2.80949	4.54506
ENSG00000140396.12	NCOA2	0.461682	0.569852	-0.439335	0.347524	0.551151	0.967798		1.37715	1.48437	-1.35598	1.27238	1.46525	1.95585
ENSG00000180694.13	TMEM64	1.3931	1.55857	-0.438238	0.893067	1.28697	2.18107		2.62642	2.94561	-1.35495	1.85712	2.44015	4.5349
ENSG00000198890.7	PRMT6	0.701905	0.728186	-0.431694	0.641115	0.600854	1.30607		1.62665	1.65656	-1.34882	1.55953	1.51661	2.47267
ENSG00000100403.11	ZC3H7B	0.714352	1.24659	-0.430852	0.674073	1.2162	1.76885		1.64075	2.3728	-1.34803	1.59557	2.32334	3.40782
ENSG00000083937.8	CHMP2B	0.493008	0.341202	-0.429752	0.437436	0.619791	0.884547		1.40738	1.26681	-1.347	1.3542	1.53665	1.84618
ENSG00000120685.19	PROSER1	0.682533	1.02818	-0.427723	0.104681	0.920333	1.24352		1.60496	2.03945	-1.34511	1.07526	1.89255	2.36775
ENSG00000183814.15	LIN9	0.314779	1.15316	-0.42699	0.517674	1.32806	1.35741		1.24382	2.224	-1.34443	1.43165	2.51065	2.56224
ENSG00000163743.13	RCHY1	0.396198	0.470092	-0.426057	0.450285	0.708327	1.12553		1.31604	1.3852	-1.34356	1.36631	1.63391	2.18182
ENSG00000014123.9	UFL1	0.151117	0.455617	-0.423994	0.213012	0.601323	0.992563		1.11043	1.37137	-1.34164	1.15911	1.51711	1.98972
ENSG00000272599.2	RP11-152N13.16	0.500988	1.46355	-0.421542	1.12324	0.828788	1.60917		1.41518	2.75786	-1.33936	2.17836	1.77619	3.05076
ENSG00000115128.6	SF3B6	0.586353	1.25195	-0.420375	0.625238	1.22405	1.74754		1.50145	2.38163	-1.33827	1.54246	2.33602	3.35787
ENSG00000014641.17	MDH1	0.202693	0.480414	-0.415905	0.338731	0.441368	1.00777		1.15084	1.39514	-1.33413	1.26464	1.35789	2.0108
ENSG00000226067.6	LINC00623	0.289137	0.36578	-0.411317	0.0639258	0.647652	0.896421		1.22191	1.28858	-1.3299	1.04531	1.56662	1.86144
ENSG00000141646.13	SMAD4	0.604847	0.500534	-0.41009	0.26316	0.480108	0.873547		1.52082	1.41474	-1.32877	1.2001	1.39485	1.83216
ENSG00000167208.14	SNX20	0.865856	0.296646	-0.404766	0.255771	0.832367	1.2536		1.82242	1.22829	-1.32387	1.19397	1.7806	2.38436
ENSG00000198169.8	ZNF251	0.442042	0.834792	-0.403709	0.327784	0.752133	1.17464		1.35853	1.7836	-1.3229	1.25508	1.68428	2.25737
ENSG00000108561.8	C1QBP	0.633423	1.50218	-0.398784	0.128769	1.41729	2.09583		1.55124	2.8327	-1.3184	1.09336	2.67084	4.27473
ENSG00000128699.13	ORMDL1	0.50787	0.347479	-0.396941	0.427627	0.586446	0.904302		1.42195	1.27234	-1.31671	1.34502	1.50154	1.87164
ENSG00000137876.9	RSL24D1	0.346708	0.416937	-0.39444	0.313678	0.876773	1.08241		1.27166	1.33509	-1.31443	1.24287	1.83626	2.11757
ENSG00000163320.10	CGGBP1	0.243764	0.292257	-0.39292	0.250432	0.523416	0.928472		1.18408	1.22455	-1.31305	1.18956	1.43735	1.90326
ENSG00000114098.17	ARMC8	0.678449	0.628199	-0.390918	0.570035	0.938609	1.28082		1.60042	1.54563	-1.31123	1.48456	1.91668	2.42976
ENSG00000133731.9	IMPA1	0.512062	0.442225	-0.390656	0.268673	0.750763	1.12743		1.42609	1.3587	-1.31099	1.2047	1.68268	2.18468
ENSG00000136156.12	ITM2B	0.381538	0.352666	-0.390126	0.278415	0.554958	0.894273		1.30273	1.27692	-1.31051	1.21286	1.46913	1.85867
ENSG00000167635.11	ZNF146	0.353335	0.941798	-0.388805	0.401272	1.0254	1.70428		1.27751	1.92092	-1.30931	1.32067	2.03553	3.25866
ENSG00000100325.14	ASCC2	0.612147	0.345849	-0.388486	0.580475	0.461731	0.969402		1.52853	1.2709	-1.30902	1.49534	1.37719	1.95803
ENSG00000148943.11	LIN7C	0.176797	0.209723	-0.38784	0.427384	0.510179	0.959458		1.13037	1.15647	-1.30843	1.34479	1.42423	1.94458
ENSG00000051108.14	HERPUD1	0.905654	1.3033	-0.386944	0.525368	1.22996	1.83081		1.87339	2.46793	-1.30762	1.4393	2.34561	3.55737
ENSG00000126790.11	L3HYPDH	0.658761	1.4526	-0.385332	0.608022	1.14416	2.10207		1.57873	2.73701	-1.30616	1.52417	2.21017	4.29325
ENSG00000136783.9	NIPSNAP3A	0.939819	0.910359	-0.382488	0.856428	0.971256	1.23775		1.91829	1.87951	-1.30359	1.81055	1.96055	2.3583
ENSG00000000419.12	DPM1	0.48057	1.16998	-0.376587	0.626144	1.20269	2.17522		1.3953	2.25009	-1.29827	1.54343	2.30169	4.51655
ENSG00000113966.9	ARL6	0.890624	0.84414	-0.373374	0.571118	0.809232	1.53783		1.85398	1.79519	-1.29538	1.48567	1.75228	2.90357
ENSG00000197323.11	TRIM33	0.486615	0.427061	-0.372962	0.498639	0.50839	0.947313		1.40115	1.34449	-1.29501	1.41288	1.42246	1.92828
ENSG00000172354.9	GNB2	1.85315	1.96121	-0.372906	1.02479	1.98423	2.55905		3.61288	3.89388	-1.29496	2.03466	3.95651	5.89318
ENSG00000059758.7	CDK17	0.2373	1.13742	-0.372243	0.593342	1.01152	1.61509		1.17878	2.19987	-1.29436	1.50874	2.01604	3.06331
ENSG00000128340.14	RAC2	0.650375	0.563689	-0.372031	0.472124	0.706006	1.13868		1.56958	1.47804	-1.29417	1.38715	1.63128	2.20179
ENSG00000120278.15	PLEKHG1	1.03905	0.875479	-0.366453	0.522849	0.910403	1.23777		2.05487	1.83462	-1.28918	1.43679	1.87957	2.35834
ENSG00000154582.16	TCEB1	0.658066	0.838283	-0.36533	0.29442	0.743133	1.19121		1.57797	1.78792	-1.28818	1.22639	1.67381	2.28344
ENSG00000157191.19	NECAP2	0.53194	0.840395	-0.36498	0.396712	0.828382	1.42516		1.44587	1.79054	-1.28786	1.3165	1.77569	2.68545
ENSG00000117394.19	SLC2A1	1.07882	0.309251	-0.356784	0.489741	0.894129	1.02298		2.11231	1.23906	-1.28057	1.40419	1.85849	2.03211
ENSG00000188452.13	CERKL	0.7721	0.74882	-0.355245	0.519085	0.788687	1.13835		1.70775	1.68042	-1.2792	1.43305	1.7275	2.2013
ENSG00000120742.10	SERP1	0.700119	0.755235	-0.354754	0.40119	0.651907	0.959232		1.62464	1.68791	-1.27877	1.3206	1.57124	1.94427
ENSG00000206503.11	HLA-A	1.30635	0.723558	-0.353383	0.65042	0.783108	1.01308		2.47315	1.65125	-1.27755	1.56963	1.72083	2.01822
ENSG00000176853.15	FAM91A1	1.02668	0.634127	-0.350216	0.592484	0.739471	1.0747		2.03733	1.552	-1.27475	1.50784	1.66956	2.10628
ENSG00000159921.14	GNE	0.205557	0.913718	-0.349097	0.364943	1.00229	1.4617		1.15313	1.88389	-1.27376	1.28783	2.00318	2.75432
ENSG00000128908.15	INO80	0.273792	0.398166	-0.348511	0.293142	0.443478	0.970903		1.20898	1.31783	-1.27325	1.22531	1.35988	1.96007
ENSG00000132406.11	TMEM128	0.110162	1.56321	-0.348015	0.45231	1.47858	2.52884		1.07935	2.95512	-1.27281	1.36823	2.78674	5.77107
ENSG00000241878.10	PISD	1.13663	1.10093	-0.347678	0.680369	1.28404	1.14535		2.19867	2.14493	-1.27251	1.60255	2.4352	2.21199
ENSG00000104219.12	ZDHHC2	0.374658	0.303325	-0.344605	0.149524	0.406596	0.827958		1.29653	1.23399	-1.2698	1.1092	1.32555	1.77517
ENSG00000176624.10	MEX3C	0.686221	1.02917	-0.342927	0.490186	1.03251	1.55759		1.60906	2.04084	-1.26833	1.40463	2.04559	2.94362
ENSG00000106682.14	EIF4H	0.383417	0.291971	-0.341309	0.358862	0.620904	0.972363		1.30443	1.22431	-1.26691	1.28241	1.53784	1.96205
ENSG00000207110.1	RNU1-106P	0.579338	1.68839	-0.340752	1.13122	1.18885	2.6189		1.49416	3.22298	-1.26642	2.19043	2.2797	6.1428
ENSG00000126860.11	EVI2A	0.234799	0.7893	-0.339149	0.458654	1.13304	1.76969		1.17674	1.72824	-1.26501	1.37426	2.1932	3.40981
ENSG00000213625.8	LEPROT	0.303956	0.327186	-0.336304	0.241119	0.419111	0.867207		1.23453	1.25456	-1.26252	1.18191	1.3371	1.82413
ENSG00000137947.11	GTF2B	1.04019	0.774506	-0.334635	0.38585	0.707313	1.20421		2.0565	1.7106	-1.26106	1.30663	1.63276	2.30411
ENSG00000115368.9	WDR75	0.261555	0.405342	-0.332674	0.578963	0.598754	0.925057		1.19877	1.3244	-1.25935	1.49378	1.51441	1.89876
ENSG00000166562.8	SEC11C	1.14005	0.627944	-0.332377	0.536682	0.662709	0.90054		2.20389	1.54536	-1.25909	1.45063	1.58305	1.86676
ENSG00000160058.18	BSDC1	0.219748	0.498564	-0.329758	0.441386	0.652936	1.09746		1.16453	1.41281	-1.2568	1.35791	1.57236	2.13978
ENSG00000156136.9	DCK	0.232676	0.266686	-0.329114	0.381749	0.250009	1.00888		1.17501	1.20304	-1.25624	1.30292	1.18921	2.01235
ENSG00000181788.3	SIAH2	0.882497	0.541169	-0.328013	0.44049	0.668599	1.04129		1.84356	1.45515	-1.25528	1.35706	1.58953	2.05807
ENSG00000169490.16	TM2D2	1.09244	0.661435	-0.325643	0.497814	0.70699	1.36688		2.13235	1.58165	-1.25322	1.41207	1.6324	2.57912
ENSG00000155307.17	SAMSN1	0.441155	0.288832	-0.324445	0.447769	0.584254	0.93655		1.35769	1.22165	-1.25218	1.36393	1.49926	1.91395
ENSG00000221947.7	XKR9	1.5304	0.347234	-0.321705	1.07651	1.35494	2.56975		2.88866	1.27212	-1.24981	2.10892	2.55787	5.93707
ENSG00000138459.8	SLC35A5	1.37114	1.97368	-0.320157	0.865035	1.44825	2.08488		2.58674	3.9277	-1.24847	1.82138	2.72878	4.24239
ENSG00000080822.16	CLDND1	1.02817	1.23886	-0.319486	0.726975	1.29532	2.07485		2.03944	2.36012	-1.24789	1.65516	2.45431	4.21302
ENSG00000197976.11	AKAP17A	1.01791	0.656001	-0.315793	0.354444	0.560169	0.931253		2.02498	1.57571	-1.2447	1.27849	1.47444	1.90693
ENSG00000185115.5	NSMCE3	0.39776	0.593588	-0.313726	0.429267	0.579577	0.962486		1.31746	1.509	-1.24291	1.34655	1.49441	1.94867
ENSG00000063601.16	MTMR1	1.22679	0.578738	-0.31023	0.541298	0.679769	1.05534		2.34045	1.49354	-1.23991	1.45528	1.60188	2.0782
ENSG00000153989.7	NUS1	0.258547	0.278895	-0.308756	0.327268	0.631077	0.990055		1.19627	1.21327	-1.23864	1.25463	1.54872	1.98626
ENSG00000139620.12	KANSL2	0.104432	0.427041	-0.308506	0.404108	0.466085	1.07217		1.07507	1.34447	-1.23842	1.32327	1.38136	2.10259
ENSG00000165661.16	QSOX2	0.985794	0.950978	-0.308379	0.217749	0.752743	1.7657		1.9804	1.93318	-1.23832	1.16292	1.68499	3.4004
ENSG00000138050.14	THUMPD2	0.871615	1.25871	-0.308006	1.07443	1.24837	1.74907		1.82971	2.39282	-1.238	2.10588	2.37573	3.36142
ENSG00000158201.9	ABHD3	0.160642	0.725484	-0.307468	0.448123	1.05997	1.4141		1.11778	1.65346	-1.23753	1.36426	2.08489	2.66494
ENSG00000143119.12	CD53	1.02065	0.830508	-0.30743	0.588041	0.98241	1.39574		2.02883	1.77831	-1.2375	1.5032	1.97576	2.63124
ENSG00000229487.1	ALG13-AS1	1.05289	0.919361	-0.306036	1.00403	1.04144	1.21685		2.07468	1.89128	-1.23631	2.00559	2.05828	2.32438
ENSG00000130699.17	TAF4	0.033505	0.709091	-0.305829	0.43571	0.970051	1.40958		1.0235	1.63477	-1.23613	1.35258	1.95891	2.6566
ENSG00000101337.15	TM9SF4	0.474717	0.690721	-0.305618	0.627498	0.876394	1.17816		1.38965	1.61409	-1.23595	1.54488	1.83578	2.26288
ENSG00000128789.20	PSMG2	0.148289	0.791432	-0.305173	0.513511	0.769571	1.17173		1.10825	1.73079	-1.23557	1.42752	1.70476	2.25282
ENSG00000145050.15	MANF	0.510478	0.802158	-0.294945	0.552571	0.759832	1.42137		1.42452	1.74371	-1.22684	1.4667	1.69329	2.6784
ENSG00000114744.8	COMMD2	0.507232	0.59938	-0.294643	0.445375	0.89958	1.02063		1.42132	1.51506	-1.22658	1.36167	1.86552	2.0288
ENSG00000204389.9	HSPA1A	1.37843	1.29538	-0.289082	0.798069	1.22457	1.75133		2.59986	2.45442	-1.22186	1.73877	2.33686	3.3667
ENSG00000166881.9	NEMP1	-0.259803	0.675805	-0.286903	0.276257	0.969507	1.18736		0.835202	1.59749	-1.22002	1.21105	1.95817	2.27736
ENSG00000152518.7	ZFP36L2	0.43177	0.70543	-0.286813	0.585468	0.918075	1.26875		1.34889	1.63063	-1.21994	1.50053	1.88959	2.40953
ENSG00000175895.3	PLEKHF2	0.231313	0.478477	-0.2859	0.273262	0.725217	1.36738		1.1739	1.39327	-1.21917	1.20854	1.65315	2.58002
ENSG00000120802.13	TMPO	0.436517	0.279248	-0.278269	0.392566	0.545273	0.886031		1.35333	1.21356	-1.21274	1.31273	1.4593	1.84809
ENSG00000103978.15	TMEM87A	0.662774	1.07611	-0.275906	0.544956	0.937404	1.57754		1.58312	2.10834	-1.21075	1.45898	1.91508	2.98461
ENSG00000172586.7	CHCHD1	1.1954	0.894972	-0.274885	0.280915	1.0037	1.36265		2.29009	1.85957	-1.2099	1.21496	2.00513	2.57157
ENSG00000159658.10	EFCAB14	0.229223	0.472884	-0.272372	0.450172	0.561292	0.869126		1.1722	1.38788	-1.20779	1.3662	1.47559	1.82656
ENSG00000155561.14	NUP205	0.143512	0.996799	-0.27089	0.58766	0.834942	1.70078		1.10459	1.99557	-1.20655	1.50281	1.78378	3.25076
ENSG00000164111.14	ANXA5	0.520358	0.343941	-0.270346	0.350054	0.491383	1.4019		1.43431	1.26922	-1.2061	1.27461	1.40579	2.64249
ENSG00000168288.12	MMADHC	0.802048	0.37898	-0.267351	0.447569	0.747907	1.32191		1.74358	1.30042	-1.2036	1.36374	1.67935	2.49997
ENSG00000155760.2	FZD7	0.361275	2.0872	-0.263687	1.23062	0.882717	2.55912		1.28456	4.24923	-1.20054	2.34668	1.84384	5.89349
ENSG00000118495.18	PLAGL1	1.2981	0.669798	-0.259472	0.696803	0.785221	1.52047		2.45906	1.59085	-1.19704	1.62091	1.72336	2.86884
ENSG00000173221.13	GLRX	0.612716	1.34382	-0.251195	1.30369	1.61466	2.10001		1.52913	2.53822	-1.19019	2.4686	3.06239	4.28712
ENSG00000143106.12	PSMA5	0.758191	0.830568	-0.251089	0.549972	1.11917	1.62936		1.69137	1.77839	-1.19011	1.46406	2.17221	3.09376
ENSG00000077721.15	UBE2A	0.26585	0.260195	-0.250189	0.204196	0.586491	1.01551		1.20234	1.19764	-1.18936	1.15204	1.50159	2.02162
ENSG00000163950.12	SLBP	0.966637	0.669981	-0.243662	0.457499	0.888371	1.06041		1.95428	1.59105	-1.18399	1.37316	1.85109	2.08553
ENSG00000153814.11	JAZF1	1.22234	1.35204	-0.238995	1.01653	1.45786	1.62627		2.33324	2.55272	-1.18017	2.02305	2.747	3.08714
ENSG00000118680.12	MYL12B	0.686916	1.56168	-0.232866	0.573933	1.40103	2.15279		1.60984	2.95197	-1.17517	1.48858	2.6409	4.44687
ENSG00000175105.6	ZNF654	0.625633	0.471095	-0.232328	0.441903	0.557459	0.847745		1.54289	1.38616	-1.17473	1.35839	1.47167	1.79969
ENSG00000143207.19	RFWD2	0.148074	0.271439	-0.224205	0.329908	0.426004	0.865549		1.10809	1.20701	-1.16813	1.25693	1.34351	1.82203
ENSG00000235299.2	MRPL53P1	0.957571	1.06905	-0.221523	1.05801	1.4301	1.50732		1.94204	2.09805	-1.16596	2.08206	2.69465	2.84282
ENSG00000111802.13	TDP2	0.161894	0.668405	-0.218335	0.429954	0.845486	1.09124		1.11876	1.58932	-1.16339	1.34719	1.79687	2.13057
ENSG00000166889.13	PATL1	0.681132	0.276085	-0.216819	0.442928	0.666768	0.669404		1.6034	1.2109	-1.16217	1.35936	1.58751	1.59042
ENSG00000166822.12	TMEM170A	0.621354	0.741531	-0.214919	0.329597	0.697719	1.13145		1.53832	1.67195	-1.16064	1.25666	1.62194	2.19079
ENSG00000168275.14	COA6	1.07225	0.850666	-0.209742	0.751645	1.21798	1.25726		2.10271	1.80333	-1.15648	1.68371	2.32621	2.39041
ENSG00000272579.1	RP11-101E13.5	1.87232	2.47287	-0.20704	0.81747	1.67223	2.41633		3.66121	5.55149	-1.15432	1.76231	3.18706	5.33813
ENSG00000152332.15	UHMK1	0.241098	0.521485	-0.206522	0.473454	0.559437	0.911686		1.18189	1.43543	-1.1539	1.38843	1.47369	1.88124
ENSG00000198898.12	CAPZA2	0.255127	0.435401	-0.203088	0.262999	0.38443	0.893382		1.19344	1.35229	-1.15116	1.19997	1.30534	1.85753
ENSG00000185158.12	LRRC37B	0.326965	0.491547	-0.200609	0.70276	0.715006	0.894528		1.25437	1.40595	-1.14918	1.62762	1.64149	1.859
ENSG00000142867.12	BCL10	0.424524	0.807008	-0.19532	0.365673	1.10686	1.66493		1.34213	1.74958	-1.14498	1.28848	2.15376	3.17097
ENSG00000166012.15	TAF1D	0.751485	0.670102	-0.193656	0.638757	0.720622	1.50204		1.68352	1.59119	-1.14366	1.55699	1.64789	2.83244
ENSG00000157303.10	SUSD3	1.04736	0.695376	-0.189615	0.817862	0.688782	0.989182		2.06675	1.61931	-1.14046	1.76279	1.61192	1.98506
ENSG00000166479.9	TMX3	0.19599	0.461134	-0.186661	0.517685	0.60541	0.948601		1.14551	1.37662	-1.13813	1.43166	1.52141	1.93
ENSG00000165629.19	ATP5C1	0.454989	0.191702	-0.181819	0.553052	0.72312	0.971187		1.37077	1.14211	-1.13431	1.46719	1.65075	1.96045
ENSG00000188343.12	FAM92A1	0.266171	0.876735	-0.180286	0.18959	0.796652	1.11616		1.20261	1.83622	-1.13311	1.14044	1.73707	2.16769
ENSG00000154611.14	PSMA8	2.22094	1.74267	-0.180282	1.06958	1.3867	0.0987067		4.66199	3.34654	-1.13311	2.09883	2.61479	1.07081
ENSG00000055208.18	TAB2	0.309402	0.375636	-0.180229	0.34967	0.603429	0.943601		1.23919	1.29741	-1.13306	1.27427	1.51932	1.92332
ENSG00000110768.11	GTF2H1	0.291908	0.328118	-0.180213	0.221582	0.505288	1.0296		1.22426	1.25537	-1.13305	1.16601	1.41941	2.04146
ENSG00000105829.11	BET1	0.227364	0.349608	-0.179669	0.183616	0.509126	0.904256		1.17069	1.27421	-1.13262	1.13573	1.42319	1.87158
ENSG00000132646.10	PCNA	0.701561	0.680849	-0.178104	0.417865	1.01595	1.35902		1.62626	1.60308	-1.1314	1.33595	2.02223	2.56512
ENSG00000144848.10	ATG3	0.850056	0.796133	-0.176061	0.314344	0.695518	1.06434		1.80257	1.73644	-1.1298	1.24345	1.61947	2.09122
ENSG00000101346.12	POFUT1	0.376057	0.835719	-0.174239	0.643801	0.808106	1.12075		1.29779	1.78475	-1.12837	1.56244	1.75091	2.17461
ENSG00000104325.6	DECR1	0.70738	0.506508	-0.16997	0.3478	0.455887	0.922837		1.63284	1.42061	-1.12504	1.27262	1.37163	1.89584
ENSG00000271383.6	NBPF19	0.197343	0.103046	-0.169862	0.331897	0.371682	1.19458		1.14658	1.07404	-1.12495	1.25867	1.29386	2.28878
ENSG00000059573.8	ALDH18A1	0.378907	0.411563	-0.169146	0.324043	0.781589	1.1462		1.30036	1.33013	-1.12439	1.25183	1.71902	2.21331
ENSG00000118363.11	SPCS2	0.777967	0.679274	-0.160195	0.545363	0.755013	1.13802		1.71471	1.60133	-1.11744	1.45939	1.68765	2.20078
ENSG00000139496.15	NUP58	0.32291	0.294935	-0.15917	0.530086	0.551108	0.910266		1.25085	1.22683	-1.11664	1.44402	1.46521	1.87939
ENSG00000131871.14	VIMP	0.943431	0.715482	-0.156892	0.499203	0.684851	1.05559		1.9231	1.64203	-1.11488	1.41343	1.60754	2.07857
ENSG00000198677.10	TTC37	0.421476	0.495522	-0.155412	0.505089	0.468106	0.89443		1.3393	1.40983	-1.11374	1.41921	1.38329	1.85887
ENSG00000176731.11	C8orf59	0.418626	0.364467	-0.154431	0.569909	0.354941	0.939101		1.33665	1.28741	-1.11298	1.48443	1.27893	1.91733
ENSG00000173083.14	HPSE	0.868052	1.11129	-0.154412	0.291793	1.48172	2.16725		1.8252	2.16039	-1.11297	1.22416	2.79282	4.49166
ENSG00000114933.15	INO80D	0.310173	0.425488	-0.153897	0.417479	0.593985	0.843817		1.23986	1.34303	-1.11257	1.33559	1.50941	1.79479
ENSG00000064102.14	ASUN	0.482949	0.40392	-0.152678	0.250168	0.595617	1.16939		1.3976	1.3231	-1.11163	1.18935	1.51112	2.24917
ENSG00000159111.12	MRPL10	1.13855	0.657927	-0.152393	0.646021	0.948999	1.04757		2.20159	1.57781	-1.11141	1.56485	1.93053	2.06705
ENSG00000163660.11	CCNL1	0.592407	0.615429	-0.151942	0.645969	0.753426	1.11686		1.50776	1.53201	-1.11106	1.56479	1.68579	2.16875
ENSG00000138190.16	EXOC6	0.727155	0.322803	-0.146909	0.282041	0.49055	0.955647		1.65537	1.25076	-1.10719	1.21591	1.40498	1.93945
ENSG00000268043.7	NBPF12	0.00634834	0.357822	-0.146079	0.407367	0.318415	1.7082		1.00441	1.28149	-1.10656	1.32626	1.24696	3.26753
ENSG00000180233.10	ZNRF2	0.707155	1.07885	-0.146049	0.753148	1.23406	1.80663		1.63258	2.11235	-1.10653	1.68547	2.35228	3.49825
ENSG00000113273.15	ARSB	1.30225	2.33661	-0.145933	0.956815	1.78902	2.29629		2.46612	5.05116	-1.10645	1.94102	3.45579	4.91192
ENSG00000125686.11	MED1	0.395281	0.480045	-0.145155	0.380134	0.652494	0.929696		1.3152	1.39479	-1.10585	1.30146	1.57188	1.90487
ENSG00000104343.19	UBE2W	0.252971	1.28403	-0.14493	0.556977	1.02731	1.52055		1.19166	2.43518	-1.10568	1.47118	2.03822	2.86901
ENSG00000052802.12	MSMO1	0.114823	1.00438	-0.143382	0.75927	1.00187	1.4539		1.08284	2.00608	-1.10449	1.69263	2.0026	2.73947
ENSG00000238317.2	SNORD11	1.15477	0.778079	-0.14172	1.21525	1.4398	0.691597		2.22648	1.71485	-1.10322	2.32181	2.71284	1.61507
ENSG00000138768.14	USO1	0.60046	0.771446	-0.14117	0.543886	0.75021	1.22204		1.5162	1.70698	-1.1028	1.45789	1.68204	2.33276
ENSG00000070214.15	SLC44A1	0.487962	0.940553	-0.139287	0.459659	0.915812	1.46255		1.40246	1.91926	-1.10136	1.37522	1.88663	2.75595
ENSG00000063169.10	GLTSCR1	0.296909	0.683698	-0.138542	0.433664	0.873269	1.30133		1.22851	1.60625	-1.10079	1.35066	1.83181	2.46456
ENSG00000100982.11	PCIF1	0.852811	1.02135	-0.137986	1.21529	1.24107	1.86131		1.80602	2.02981	-1.10037	2.32188	2.36373	3.63338
ENSG00000177889.9	UBE2N	0.696748	0.540951	-0.130641	0.670621	0.47973	0.935011		1.62085	1.45493	-1.09478	1.59176	1.39448	1.91191
ENSG00000010270.13	STARD3NL	1.01177	0.872362	-0.127512	0.623176	1.04426	1.20883		2.01638	1.83066	-1.09241	1.54026	2.06231	2.31149
ENSG00000141644.17	MBD1	0.421227	0.44275	-0.125289	0.595947	0.595002	0.876707		1.33907	1.35919	-1.09073	1.51146	1.51047	1.83618
ENSG00000122884.12	P4HA1	1.19952	0.674746	-0.124927	0.920507	1.33326	1.51816		2.29663	1.59632	-1.09045	1.89278	2.51971	2.86425
ENSG00000156482.10	RPL30	0.32115	0.854729	-0.123422	0.0765563	0.787108	1.65595		1.24933	1.80842	-1.08932	1.0545	1.72561	3.15131
ENSG00000153094.21	BCL2L11	0.559047	0.790147	-0.121913	0.524722	0.927886	1.26222		1.4733	1.72925	-1.08818	1.43866	1.90249	2.39865
ENSG00000189266.11	PNRC2	0.87058	0.66807	-0.118918	0.432475	0.573526	1.05836		1.8284	1.58895	-1.08592	1.34955	1.48816	2.08256
ENSG00000085491.15	SLC25A24	0.3211	0.486037	-0.118709	0.48878	0.632116	1.08738		1.24928	1.40059	-1.08576	1.40326	1.54984	2.12488
ENSG00000111731.12	C2CD5	0.248183	0.427575	-0.118153	0.425976	0.563399	1.05912		1.18771	1.34497	-1.08534	1.34348	1.47775	2.08366
ENSG00000188342.11	GTF2F2	0.56056	0.708181	-0.115801	0.362875	0.630307	1.03543		1.47484	1.63374	-1.08358	1.28599	1.54789	2.04973
ENSG00000182952.4	HMGN4	0.912055	0.791672	-0.115658	0.263034	0.778664	1.07381		1.88172	1.73108	-1.08347	1.2	1.71554	2.10498
ENSG00000171044.10	XKR6	0.720991	0.216082	-0.114087	0.244581	0.662718	1.00502		1.64831	1.16158	-1.08229	1.18475	1.58306	2.00698
ENSG00000121578.12	B4GALT4	1.26273	0.869471	-0.112583	0.700503	0.81716	1.23981		2.39949	1.82699	-1.08116	1.62507	1.76193	2.36167
ENSG00000124508.16	BTN2A2	0.0660518	0.885717	-0.110531	0.636814	0.892706	1.38181		1.04685	1.84768	-1.07963	1.55489	1.85666	2.60595
ENSG00000213585.10	VDAC1	0.971089	0.957641	-0.108941	0.636875	1.13654	1.36976		1.96032	1.94213	-1.07844	1.55496	2.19853	2.58427
ENSG00000153574.8	RPIA	1.94499	2.02017	-0.108493	0.801789	1.6979	2.35179		3.85034	4.0563	-1.0781	1.74326	3.24429	5.10457
ENSG00000138600.9	SPPL2A	0.368755	0.55677	-0.108444	0.564373	0.301626	1.01409		1.29124	1.47097	-1.07807	1.47875	1.23253	2.01963
ENSG00000234745.9	HLA-B	1.23492	0.445791	-0.10391	0.614812	0.801662	1.17137		2.35369	1.36206	-1.07468	1.53136	1.74311	2.25226
ENSG00000248527.1	MTATP6P1	1.16936	0.246103	-0.102535	2.67272	3.12454	0.920905		2.24911	1.186	-1.07366	6.37629	8.72131	1.8933
ENSG00000198951.11	NAGA	0.335002	1.13127	-0.10062	0.808541	0.999009	1.69225		1.26138	2.19051	-1.07223	1.75144	1.99863	3.23161
ENSG00000123353.9	ORMDL2	1.83017	1.25362	-0.100143	0.828901	1.40915	1.40782		3.55579	2.38439	-1.07188	1.77633	2.65581	2.65336
ENSG00000074319.12	TSG101	0.903048	0.396278	-0.0988912	0.661655	0.661815	1.13445		1.87001	1.31611	-1.07095	1.5819	1.58207	2.19535
ENSG00000174946.6	GPR171	0.621301	0.573496	-0.098683	0.580857	0.599508	1.01973		1.53826	1.48813	-1.0708	1.49574	1.5152	2.02754
ENSG00000129566.12	TEP1	0.0808279	0.341634	-0.0967619	0.259766	0.468332	0.830332		1.05762	1.26719	-1.06937	1.19728	1.38351	1.77809
ENSG00000143256.4	PFDN2	0.811273	0.511232	-0.0955036	0.218648	0.593967	0.898845		1.75476	1.42527	-1.06844	1.16364	1.50939	1.86457
ENSG00000115446.11	UNC50	-0.0833951	0.31353	-0.093348	0.39116	0.487082	0.816678		0.943834	1.24274	-1.06684	1.31145	1.40161	1.76135
ENSG00000134970.13	TMED7	0.990852	0.414445	-0.0927907	0.598493	0.474819	1.51408		1.98736	1.33279	-1.06643	1.51413	1.38974	2.85616
ENSG00000213995.11	NAXD	0.507866	0.370009	-0.0914064	0.33808	0.728172	1.21665		1.42195	1.29236	-1.06541	1.26407	1.65654	2.32407
ENSG00000001561.6	ENPP4	0.641158	0.602909	-0.0867215	0.690653	0.750804	1.0918		1.55958	1.51878	-1.06195	1.61401	1.68273	2.1314
ENSG00000124535.15	WRNIP1	0.396557	0.961894	-0.0852427	0.507824	1.12933	1.36852		1.31636	1.94787	-1.06087	1.4219	2.18757	2.58205
ENSG00000095139.13	ARCN1	0.85697	1.066	-0.0847849	0.481115	1.12964	1.92646		1.81123	2.09361	-1.06053	1.39582	2.18804	3.8012
ENSG00000125304.8	TM9SF2	0.542981	0.693207	-0.0843981	0.562889	0.879058	1.46179		1.45698	1.61687	-1.06025	1.47722	1.83917	2.75449
ENSG00000242247.10	ARFGAP3	0.371851	0.486725	-0.0838782	0.572712	0.482956	0.879784		1.29401	1.40126	-1.05986	1.48732	1.3976	1.8401
ENSG00000162695.11	SLC30A7	0.385846	0.645921	-0.0830346	0.546449	0.702258	1.3265		1.30663	1.56474	-1.05924	1.46049	1.62705	2.50794
ENSG00000088451.10	TGDS	1.2734	0.885031	-0.0823706	0.565511	1.45351	2.05116		2.4173	1.8468	-1.05876	1.47991	2.73873	4.14438
ENSG00000152359.14	POC5	0.180679	0.879169	-0.0801352	0.758524	1.10959	1.41934		1.13342	1.83932	-1.05712	1.69176	2.15784	2.67463
ENSG00000132680.10	KIAA0907	0.0864317	0.268599	-0.0770313	0.22714	0.583495	0.96254		1.06174	1.20464	-1.05485	1.17051	1.49847	1.94874
ENSG00000234428.2	RP11-666F17.1	0.734986	1.21787	-0.0769063	1.0045	1.48723	1.6857		1.66438	2.32603	-1.05475	2.00625	2.8035	3.21697
ENSG00000100219.16	XBP1	1.40861	0.898735	-0.0757592	0.786217	0.836111	1.12618		2.6548	1.86443	-1.05392	1.72455	1.78523	2.1828
ENSG00000198001.13	IRAK4	0.341769	0.560043	-0.0748637	0.481953	0.471591	0.947776		1.26731	1.47431	-1.05326	1.39663	1.38664	1.9289
ENSG00000198833.6	UBE2J1	0.658751	0.599968	-0.0706264	0.284325	0.880918	1.3367		1.57872	1.51568	-1.05017	1.21784	1.84155	2.52573
ENSG00000139116.18	KIF21A	0.588523	0.534683	-0.0705429	0.313688	0.605064	0.933243		1.50371	1.44862	-1.05011	1.24288	1.52105	1.90956
ENSG00000154719.13	MRPL39	0.665136	1.28579	-0.0688328	0.00785385	1.30429	1.86905		1.58572	2.43815	-1.04887	1.00546	2.46963	3.65292
ENSG00000111875.7	ASF1A	0.594654	0.914006	-0.0685479	0.453853	1.16864	1.46239		1.51011	1.88427	-1.04866	1.36969	2.24799	2.75564
ENSG00000074695.5	LMAN1	0.785495	0.828405	-0.0658336	0.693829	0.823539	1.29241		1.72368	1.77572	-1.04669	1.61757	1.76974	2.44936
ENSG00000227999.1	MTND5P1	2.21347	1.36995	-0.0649184	0.678467	0.739125	1.43669		4.6379	2.58461	-1.04603	1.60044	1.66916	2.70698
ENSG00000171860.4	C3AR1	1.42341	0.941922	-0.0641759	0.544711	0.909881	1.34423		2.68218	1.92109	-1.04549	1.45873	1.87889	2.53895
ENSG00000133561.15	GIMAP6	1.03009	0.937936	-0.0628319	0.781086	0.923673	1.34803		2.04215	1.91578	-1.04451	1.71842	1.89694	2.54565
ENSG00000162825.16	NBPF20	0.795872	1.49947	-0.0617257	0.172136	0.251097	2.52439		1.73613	2.82739	-1.04371	1.12673	1.19011	5.75332
ENSG00000136111.12	TBC1D4	0.492246	0.488101	-0.0616206	0.397226	0.45788	1.04173		1.40663	1.4026	-1.04364	1.31697	1.37352	2.0587
ENSG00000147592.8	LACTB2	1.13559	0.875044	-0.058902	0.769183	0.792039	1.41796		2.19708	1.83406	-1.04167	1.7043	1.73152	2.67207
ENSG00000087502.17	ERGIC2	0.490149	0.701267	-0.0524785	0.701893	0.916784	1.49576		1.40459	1.62593	-1.03705	1.62664	1.8879	2.82012
ENSG00000178573.6	MAF	0.589237	0.643938	-0.0524451	0.571633	0.596296	1.00634		1.50445	1.56259	-1.03702	1.4862	1.51183	2.00881
ENSG00000178075.19	GRAMD1C	0.841347	0.745945	-0.0509498	0.46486	0.798466	1.26868		1.79172	1.67707	-1.03595	1.38018	1.73925	2.40941
ENSG00000116668.12	SWT1	0.663031	0.878643	-0.0449214	0.613073	0.736281	1.31673		1.58341	1.83864	-1.03163	1.52951	1.66588	2.49101
ENSG00000173114.12	LRRN3	0.59985	0.587141	-0.0432582	0.539743	0.558298	0.924409		1.51556	1.50227	-1.03044	1.45371	1.47253	1.89791
ENSG00000120686.11	UFM1	0.293749	0.581868	-0.0424748	0.54269	0.507727	0.982749		1.22582	1.49679	-1.02988	1.45669	1.42181	1.97623
ENSG00000165487.13	MICU2	-0.0461642	0.582478	-0.0385041	0.511335	0.624472	1.12926		0.968508	1.49742	-1.02705	1.42537	1.54165	2.18746
ENSG00000087157.18	PGS1	0.652843	0.317868	-0.0370302	0.281198	0.413596	0.983113		1.57226	1.24649	-1.026	1.2152	1.332	1.97673
ENSG00000127415.12	IDUA	1.29527	0.437173	-0.0354832	0.814496	1.59652	2.10683		2.45422	1.35395	-1.0249	1.75868	3.02413	4.30743
ENSG00000205670.10	SMIM11A	4.70004	0.791078	-0.0321256	0.876433	0.809053	2.91137		25.9927	1.73037	-1.02252	1.83583	1.75206	7.52332
ENSG00000137656.11	BUD13	0.224705	0.330569	-0.0292064	0.373571	0.337262	0.870185		1.16854	1.25751	-1.02045	1.29556	1.26336	1.8279
ENSG00000152242.10	C18orf25	0.817092	1.0406	-0.0221463	0.982054	0.977446	1.53519		1.76185	2.05708	-1.01547	1.97528	1.96898	2.89826
ENSG00000145545.11	SRD5A1	1.60797	1.0866	-0.0209995	0.841229	1.02608	1.28699		3.04822	2.12374	-1.01466	1.79158	2.03648	2.44019
ENSG00000185262.8	UBALD2	0.832387	0.726368	-0.0173661	0.593079	0.870721	1.37074		1.78063	1.65447	-1.01211	1.50846	1.82858	2.58604
ENSG00000111300.9	NAA25	0.349675	0.489068	-0.0173526	0.74729	0.520931	0.851576		1.27427	1.40354	-1.0121	1.67864	1.43488	1.80447
ENSG00000184371.13	CSF1	1.0262	0.808963	-0.0167451	0.920016	1.15508	1.85831		2.03665	1.75195	-1.01167	1.89214	2.22697	3.62584
ENSG00000156875.13	MFSD14A	0.170583	0.427947	-0.0134095	0.446801	0.635704	1.12999		1.12551	1.34532	-1.00934	1.36301	1.5537	2.18858
ENSG00000115365.11	LANCL1	0.0595342	0.575704	-0.0118891	0.227508	0.368614	1.12726		1.04213	1.49041	-1.00827	1.17081	1.29111	2.18444
ENSG00000125384.6	PTGER2	0.589436	0.908701	-0.0114667	0.596561	0.967504	1.69158		1.50466	1.87735	-1.00798	1.51211	1.95545	3.23009
ENSG00000136152.14	COG3	0.785676	0.719248	-0.0112057	0.557696	1.13719	1.73044		1.7239	1.64632	-1.0078	1.47192	2.19953	3.31828
ENSG00000157538.13	DSCR3	0.651502	0.419396	-0.0103598	0.596102	0.633432	0.943919		1.5708	1.33737	-1.00721	1.51163	1.55125	1.92375
ENSG00000074842.7	MYDGF	0.630909	0.505004	-0.00726877	0.549869	0.239408	0.893653		1.54854	1.41913	-1.00505	1.46395	1.18051	1.85787
ENSG00000203709.10	C1orf132	0.710191	0.660872	-0.00615948	0.63996	0.667863	1.08299		1.63602	1.58104	-1.00428	1.55829	1.58872	2.11843
ENSG00000146143.17	PRIM2	0.721061	0.531505	-0.0048444	0.480291	0.278798	1.19495		1.64839	1.44544	-1.00336	1.39503	1.21318	2.28937
ENSG00000153879.8	CEBPG	0.23446	0.729046	-0.00190356	0.507869	0.692898	0.987906		1.17647	1.65754	-1.00132	1.42195	1.61653	1.9833
