# Supplementary material for: Qualitative Differences Between the IFNα subtypes and IFNβ Influence Chronic Mucosal HIV-1 Pathogenesis
Source: PLoS Pathog. 2020 Oct 16;16(10):e1008986. doi: 10.1371/journal.ppat.1008986 (PMC7592919; doi:10.1371/journal.ppat.1008986)
Supplement: S7 Table — (XLSX) [file ppat.1008986.s014.xlsx]

## Sheet: Sheet1
Table S7. Ingenuity Pathway Analysis of Gut CD4 T cell Interferomes
Ingenuity Canonical Pathways	IFNα1	IFNα2	IFNα5	IFNα8	IFNα14	IFNβ	Score
Interferon Signaling	3.357	3.606	3.606	3.357	3.5	3.638	21.064
Death Receptor Signaling	3.207	3.317	2.138	3.464	3.873	3.657	19.656
Neuroinflammation Signaling Pathway	3.606	2.53	2.673	2.714	3.873	4.158	19.554
Role of Pattern Recognition Receptors in Recognition of Bacteria and Viruses	3.162	3.162	3.162	2.714	3.162	2.887	18.249
Retinoic acid Mediated Apoptosis Signaling	2.333	2.828	2.333	2.828	3.162	3	16.484
Salvage Pathways of Pyrimidine Ribonucleotides	2.449	2.449	3	2.449	2.646	3.464	16.457
NF-κB Signaling	2.309	1.897	2.496	2.111	2.496	2.746	14.055
Role of RIG1-like Receptors in Antiviral Innate Immunity	2.121	2.121	2.333	2.121	2.333	2.714	13.743
Activation of IRF by Cytosolic Pattern Recognition Receptors	2.138	1.732	2.5	1.941	2.138	2.324	12.773
Type I Diabetes Mellitus Signaling	2.121	2.236	2.333	1.633	2.121	2.324	12.768
Inflammasome pathway	2	2.236	2	2	2.236	2.236	12.708
Th1 Pathway	2.53	1.633	1.667	1.134	1.89	2.84	11.694
TREM1 Signaling	2.449	2.449	2.449	1.89	2.449		11.686
Oncostatin M Signaling	2	2		2	2.236	2.828	11.064
Prolactin Signaling	1.342	2	2.236	1.342	1.89	1.897	10.707
Dendritic Cell Maturation	1.941	0.632	1.941	1.508	2.887	1.147	10.056
Tec Kinase Signaling		2.449	2.646	2.236	2.236		9.567
CNTF Signaling	1.342	2		2	1.633	1.897	8.872
iNOS Signaling	2		2		2	2.828	8.828
Colorectal Cancer Metastasis Signaling				2.333	2.887	2.711	7.931
Thrombopoietin Signaling		2		2	2.449		6.449
Endothelin-1 Signaling	2.121	1.897			2.333		6.351
IL-6 Signaling			2.121	1.633	2.333		6.087
PEDF Signaling	1.342	2.236			2.449		6.027
TWEAK Signaling			0.447		2	2.121	4.568
Cytotoxic T Lymphocyte-mediated Apoptosis of Target Cells					2	2.449	4.449
Toll-like Receptor Signaling	2					2.449	4.449
Tumoricidal Function of Hepatic Natural Killer Cells					2	2.449	4.449
Induction of Apoptosis by HIV1			0.447		2.646	1.291	4.384
JAK/Stat Signaling	1.342			1.342	1.633		4.317
Growth Hormone Signaling	0.816			1.342	0.816	0.632	3.606
IL-7 Signaling Pathway				1.633	1.89		3.523
PDGF Signaling			1.633		1.89		3.523
Agrin Interactions at Neuromuscular Junction			1		1	1.414	3.414
TNFR1 Signaling	0.447			1	0.816	0.905	3.168
Osteoarthritis Pathway		2.121	0.775				2.896
Telomerase Signaling						2.828	2.828
p38 MAPK Signaling					1.633	1.069	2.702
NF-κB Activation by Viruses			2.646				2.646
Sumoylation Pathway					1	1.414	2.414
IL-3 Signaling				2.236			2.236
Th2 Pathway						2.138	2.138
Pyrimidine Deoxyribonucleotides De Novo Biosynthesis I			2				2
Regulation of eIF4 and p70S6K Signaling						2	2
p53 Signaling				0.447		1.508	1.955
AMPK Signaling			1.89				1.89
CD28 Signaling in T Helper Cells					1.89		1.89
Apoptosis Signaling	0.707	1.134	-1.134		0.905	0.229	1.841
Pancreatic Adenocarcinoma Signaling						1.508	1.508
Regulation of Actin-based Motility by Rho						1.508	1.508
Acute Myeloid Leukemia Signaling					1.342		1.342
Renin-Angiotensin Signaling					1.342		1.342
Role of JAK1, JAK2 and TYK2 in Interferon Signaling						1.342	1.342
ERK5 Signaling						1.265	1.265
ERK/MAPK Signaling						0.894	0.894
Aryl Hydrocarbon Receptor Signaling						0.832	0.832
Androgen Signaling						0.816	0.816
Neuregulin Signaling					0.816		0.816
STAT3 Pathway					0.816		0.816
Cdc42 Signaling						0.632	0.632
CD40 Signaling			0.447				0.447
mTOR Signaling	0.447						0.447
Sirtuin Signaling Pathway						0.192	0.192
EIF2 Signaling				-0.447		0.471	0.024
Synaptic Long Term Potentiation						-0.277	-0.277
Antioxidant Action of Vitamin C						-0.707	-0.707
Dopamine-DARPP32 Feedback in cAMP Signaling	-0.816						-0.816
LXR/RXR Activation			-0.816				-0.816
PPAR Signaling			-0.816				-0.816
TNFR2 Signaling						-0.816	-0.816
PPARα/RXRα Activation		-0.378				-1.606	-1.984
Sphingosine-1-phosphate Signaling	-1.633	-1.89		-1.633			-5.156
Huntington's Disease Signaling	-1.508	-1.508	-0.302	-1.155	-1.508	-1.698	-7.679
