# Supplementary material for: Qualitative Differences Between the IFNα subtypes and IFNβ Influence Chronic Mucosal HIV-1 Pathogenesis
Source: PLoS Pathog. 2020 Oct 16;16(10):e1008986. doi: 10.1371/journal.ppat.1008986 (PMC7592919; doi:10.1371/journal.ppat.1008986)
Supplement: S8 Table — (XLSX) [file ppat.1008986.s015.xlsx]

## Sheet: Sheet1
Table S8. IFNb-specific genes (not shared with IFNa regulated genes at FC 1.5)
Gene_ID	Symbol	Description	Fold Change
ENSG00000134716.9	CYP2J2	cytochrome P450 family 2 subfamily J member 2	192.299
ENSG00000203756.7	TMEM244	transmembrane protein 244	39.2726
ENSG00000135363.11	LMO2	LIM domain only 2	37.4568
ENSG00000232520.1	AC012507.3	novel transcript	15.2641
ENSG00000256789.1	RP11-697H9.2	novel transcript	15.1711
ENSG00000134198.9	TSPAN2	tetraspanin 2	14.1446
ENSG00000279344.1	AC007342.6	Novel Transcript	12.9894
ENSG00000179397.17	C1orf101	catsper channel auxiliary subunit epsilon	12.7076
ENSG00000224743.6	TEX26-AS1	TEX26 antisense RNA 1	9.29968
ENSG00000264254.1	CTD-3096M3.1	novel transcript	8.58311
ENSG00000206448.3	PPIAP30	Peptidylprolyl Isomerase A Pseudogene 30	7.44503
ENSG00000251595.7	ABCA11P	ATP Binding Cassette Subfamily A Member 11, Pseudogene	6.79828
ENSG00000269952.1	RP11-324I22.3	novel transcript, sense intronic to CREM	6.01713
ENSG00000223138.1	RNA5SP450	RNA, 5S Ribosomal Pseudogene 450	5.83781
ENSG00000167965.17	MLST8	MTOR associated protein, LST8 homolog	5.8183
ENSG00000231769.2	RP1-8B1.4	novel transcript	5.78571
ENSG00000276853.1	RP11-305O6.4	novel transcript, sense intronic to LEMD3	5.77624
ENSG00000206875.1	RNU6-761P	RNA, U6 small nuclear 761, pseudogene	5.71316
ENSG00000189045.13	ANKDD1B	ankyrin repeat and death domain containing 1B	5.57389
ENSG00000272599.2	RP11-152N13.16	novel transcript to NUDT13	5.49159
ENSG00000160741.16	CRTC2	CREB regulated transcription coactivator 2	5.23895
ENSG00000282989.1	PDCL3P2	Phosducin-Like 3 Pseudogene 2	5.19329
ENSG00000162825.16	NBPF20	NBPF member 20	5.03953
ENSG00000272040.1	CTC-366B18.4	novel transcript	5.03551
ENSG00000144476.5	ACKR3	atypical chemokine receptor 3	4.92418
ENSG00000155093.17	PTPRN2	protein tyrosine phosphatase, receptor type N2	4.89093
ENSG00000101003.9	GINS1	GINS complex subunit 1	4.87698
ENSG00000221947.7	XKR9	XK related 9	4.87645
ENSG00000139133.6	ALG10	ALG10, alpha-1,2-glucosyltransferase	4.7342
ENSG00000237133.1	AC020594.5	novel transcript	4.68552
ENSG00000277511.1	CTD-2095E4.5	novel transcript	4.67666
ENSG00000255222.1	SETP17	SET Pseudogene 17	4.67227
ENSG00000207110.1	RNU1-106P	RNA, U1 small nuclear 106, pseudogene	4.62187
ENSG00000276070.4	CCL4L2	C-C motif chemokine ligand 4 like 2	4.35693
ENSG00000099974.7	DDTL	D-dopachrome tautomerase like	4.32138
ENSG00000143162.7	CREG1	cellular repressor of E1A stimulated genes 1	4.29909
ENSG00000273183.1	RP11-5C23.2	novel transcript, antisense to PAXIP1	4.21075
ENSG00000267102.1	AC060766.1	RAB32, Member RAS Oncogene Family (RAB32) Pseudogene	4.16614
ENSG00000273628.1	AL354798.1	Info Tpoly (ADP-Ribose) Polymerase Family, Member 4 (PARP4) Pseudogene	4.14003
ENSG00000258199.1	RP11-977G19.5	novel transcript, sense overlapping to SMARCC2	4.0858
ENSG00000014164.6	ZC3H3	zinc finger CCCH-type containing 3	4.08032
ENSG00000155090.14	KLF10	Kruppel like factor 10	4.03874
ENSG00000155760.2	FZD7	frizzled class receptor 7	3.97444
ENSG00000245970.2	KB-1208A12.3	novel transcript	3.95526
ENSG00000255733.5	IFNG-AS1	IFNG antisense RNA 1	3.93488
ENSG00000272076.1	RP11-11C20.3	novel transcript	3.90438
ENSG00000173917.10	HOXB2	homeobox B2	3.90208
ENSG00000204176.13	SYT15	synaptotagmin 15	3.87328
ENSG00000125462.16	C1orf61	chromosome 1 open reading frame 61	3.85954
ENSG00000173083.14	HPSE	heparanase	3.84083
ENSG00000219409.2	AL590704.1	Rhomboid Domain Containing 1 Pseudogene	3.83468
ENSG00000251450.1	RASGRF2-AS1	RASGRF2 antisense RNA 1	3.72733
ENSG00000085231.13	AK6	adenylate kinase 6	3.63081
ENSG00000143590.13	EFNA3	ephrin A3	3.6138
ENSG00000225205.5	AC093818.1	novel transcript	3.54857
ENSG00000051596.9	THOC3	THO complex 3	3.53458
ENSG00000172531.14	PPP1CA	protein phosphatase 1 catalytic subunit alpha	3.49604
ENSG00000171621.13	SPSB1	splA/ryanodine receptor domain and SOCS box containing 1	3.4884
ENSG00000271601.3	LIX1L	limb and CNS expressed 1 like	3.46272
ENSG00000259330.1	INAFM2	InaF motif containing 2	3.42544
ENSG00000205133.11	TRIQK	triple QxxK/R motif containing	3.40109
ENSG00000157593.17	SLC35B2	solute carrier family 35 member B2	3.39735
ENSG00000235449.2	AC098934.3	Cytochrome C Oxidase Subunit VIIc (COX7C) Pseudogene	3.36464
ENSG00000139197.10	PEX5	peroxisomal biogenesis factor 5	3.33336
ENSG00000132406.11	TMEM128	transmembrane protein 128	3.2543
ENSG00000167912.5	RP11-25K19.1	novel transcript	3.1731
ENSG00000109471.4	IL2	interleukin 2	3.10837
ENSG00000213281.4	NRAS	NRAS proto-oncogene, GTPase	3.0524
ENSG00000138092.10	CENPO	centromere protein O	3.0281
ENSG00000136720.6	HS6ST1	heparan sulfate 6-O-sulfotransferase 1	2.98168
ENSG00000213719.8	CLIC1	chloride intracellular channel 1	2.97643
ENSG00000154719.13	MRPL39	mitochondrial ribosomal protein L39	2.92274
ENSG00000270562.1	RP11-154H23.3	novel transcript	2.91873
ENSG00000268412.2	TRMT112P6	tRNA methyltransferase subunit 11-2, Pseudogene 6	2.89902
ENSG00000268043.7	NBPF12	NBPF member 12	2.87838
ENSG00000074660.15	SCARF1	scavenger receptor class F member 1	2.84799
ENSG00000184371.13	CSF1	colony stimulating factor 1	2.82936
ENSG00000113273.15	ARSB	arylsulfatase B	2.79826
ENSG00000198276.14	UCKL1	uridine-cytidine kinase 1 like 1	2.78379
ENSG00000197037.10	ZSCAN25	zinc finger and SCAN domain containing 25	2.78038
ENSG00000138050.14	THUMPD2	THUMP domain containing 2	2.76975
ENSG00000278638.1	CTC-268N12.2	novel transcript, antisense AATF	2.7459
ENSG00000165272.14	AQP3	aquaporin 3 (Gill blood group)	2.73813
ENSG00000111729.12	CLEC4A	C-type lectin domain family 4 member A	2.73528
ENSG00000174109.4	C16orf91	chromosome 16 open reading frame 91	2.72765
ENSG00000165672.6	PRDX3	peroxiredoxin 3	2.71402
ENSG00000130511.15	SSBP4	single stranded DNA binding protein 4	2.7106
ENSG00000118680.12	MYL12B	myosin light chain 12B	2.71008
ENSG00000198805.11	PNP	purine nucleoside phosphorylase	2.70029
ENSG00000173113.6	TRMT112	tRNA methyltransferase subunit 11-2	2.68714
ENSG00000234428.2	RP11-666F17.1	novel transcript, antisense to ITPR2	2.66456
ENSG00000156482.10	RPL30	ribosomal protein L30	2.65266
ENSG00000124602.9	UNC5CL	unc-5 family C-terminal like	2.64528
ENSG00000165661.16	QSOX2	quiescin sulfhydryl oxidase 2	2.62701
ENSG00000153574.8	RPIA	ribose 5-phosphate isomerase A	2.62048
ENSG00000271993.1	RP11-285J16.1	novel transcript, antisense to LRRFIP2	2.59878
ENSG00000164117.13	FBXO8	F-box protein 8	2.59637
ENSG00000272760.1	RP11-5C23.1	novel transcript, antisense to PAXIP1	2.54815
ENSG00000113583.7	C5orf15	chromosome 5 open reading frame 15	2.52519
ENSG00000198912.10	C1orf174	chromosome 1 open reading frame 174	2.50193
ENSG00000168826.15	ZBTB49	zinc finger and BTB domain containing 49	2.49461
ENSG00000256060.2	TRAPPC2B	trafficking protein particle complex 2B	2.48244
ENSG00000113966.9	ARL6	ADP ribosylation factor like GTPase 6	2.48048
ENSG00000198951.11	NAGA	alpha-N-acetylgalactosaminidase	2.44549
ENSG00000100982.11	PCIF1	PDX1 C-terminal inhibiting factor 1	2.43277
ENSG00000231128.5	RP5-1073O3.2	novel transcript	2.42998
ENSG00000132432.13	SEC61G	Sec61 translocon gamma subunit	2.42877
ENSG00000126790.11	L3HYPDH	trans-L-3-hydroxyproline dehydratase	2.42516
ENSG00000186468.12	RPS23	ribosomal protein S23	2.41348
ENSG00000162736.15	NCSTN	nicastrin	2.37152
ENSG00000101166.15	PRELID3B	PRELI domain containing 3B	2.32999
ENSG00000156050.8	FAM161B	FAM161B, centrosomal protein	2.32565
ENSG00000175376.8	EIF1AD	eukaryotic translation initiation factor 1A domain containing	2.32351
ENSG00000134970.13	TMED7	transmembrane p24 trafficking protein 7	2.32129
ENSG00000265907.1	RP11-737O24.2	novel transcript, antisense to LPIN2	2.30044
ENSG00000091317.7	CMTM6	CKLF like MARVEL transmembrane domain containing 6	2.29096
ENSG00000089057.14	SLC23A2	solute carrier family 23 member 2	2.28143
ENSG00000151929.9	BAG3	BCL2 associated athanogene 3	2.27548
ENSG00000168405.14	CMAHP	Cytidine Monophospho-N-Acetylneuraminic Acid Hydroxylase, Pseudogene	2.27512
ENSG00000116209.11	TMEM59	transmembrane protein 59	2.26792
ENSG00000130699.17	TAF4	TATA-box binding protein associated factor 4	2.2572
ENSG00000132906.17	CASP9	caspase 9	2.25514
ENSG00000138614.14	VWA9	integrator complex subunit 14	2.24762
ENSG00000175701.10	LINC00116	mitoregulin	2.24367
ENSG00000010219.13	DYRK4	dual specificity tyrosine phosphorylation regulated kinase 4	2.21275
ENSG00000144597.13	EAF1	ELL associated factor 1	2.21177
ENSG00000111711.9	GOLT1B	golgi transport 1B	2.20471
ENSG00000128654.13	MTX2	metaxin 2	2.19961
ENSG00000027697.13	IFNGR1	interferon gamma receptor 1	2.19816
ENSG00000091127.13	PUS7	pseudouridine synthase 7	2.19282
ENSG00000259274.1	CTD-2501E16.2	novel transcript, antisense to RORA	2.18758
ENSG00000077713.18	SLC25A43	solute carrier family 25 member 43	2.18757
ENSG00000147592.8	LACTB2	lactamase beta 2	2.18747
ENSG00000152944.8	MED21	mediator complex subunit 21	2.18159
ENSG00000077152.9	UBE2T	ubiquitin conjugating enzyme E2 T	2.18114
ENSG00000148110.15	MFSD14B	major facilitator superfamily domain containing 14B	2.1728
ENSG00000168672.3	FAM84B	family with sequence similarity 84 member B	2.17077
ENSG00000176624.10	MEX3C	mex-3 RNA binding family member C	2.16445
ENSG00000175895.3	PLEKHF2	pleckstrin homology and FYVE domain containing 2	2.15524
ENSG00000160190.13	SLC37A1	solute carrier family 37 member 1	2.15399
ENSG00000115128.6	SF3B6	splicing factor 3b subunit 6	2.14203
ENSG00000169490.16	TM2D2	TM2 domain containing 2	2.14173
ENSG00000177917.10	ARL6IP6	ADP ribosylation factor like GTPase 6 interacting protein 6	2.13603
ENSG00000164111.14	ANXA5	annexin A5	2.13091
ENSG00000023697.12	DERA	deoxyribose-phosphate aldolase	2.1267
ENSG00000162695.11	SLC30A7	solute carrier family 30 member 7	2.12446
ENSG00000173041.11	ZNF680	zinc finger protein 680	2.12211
ENSG00000153066.12	TXNDC11	thioredoxin domain containing 11	2.11917
ENSG00000101574.14	METTL4	methyltransferase like 4	2.10927
ENSG00000198890.7	PRMT6	protein arginine methyltransferase 6	2.10882
ENSG00000118181.10	RPS25	ribosomal protein S25	2.10758
ENSG00000135205.14	CCDC146	coiled-coil domain containing 146	2.10683
ENSG00000164398.12	ACSL6	acyl-CoA synthetase long chain family member 6	2.10538
ENSG00000115109.13	EPB41L5	erythrocyte membrane protein band 4.1 like 5	2.10471
ENSG00000118495.18	PLAGL1	PLAG1 like zinc finger 1	2.10409
ENSG00000150787.7	PTS	6-pyruvoyltetrahydropterin synthase	2.10066
ENSG00000064652.10	SNX24	sorting nexin 24	2.09865
ENSG00000103978.15	TMEM87A	transmembrane protein 87A	2.09448
ENSG00000037474.14	NSUN2	NOP2/Sun RNA methyltransferase family member 2	2.09212
ENSG00000158050.4	DUSP2	dual specificity phosphatase 2	2.08832
ENSG00000100575.13	TIMM9	translocase of inner mitochondrial membrane 9	2.08386
ENSG00000124508.16	BTN2A2	butyrophilin subfamily 2 member A2	2.08255
ENSG00000178075.19	GRAMD1C	GRAM domain containing 1C	2.0799
ENSG00000164167.9	LSM6	LSM6 homolog, U6 small nuclear RNA and mRNA degradation associated	2.07784
ENSG00000164961.15	KIAA0196	WASH complex subunit 5	2.07017
ENSG00000116668.12	SWT1	SWT1, RNA endoribonuclease homolog	2.06914
ENSG00000144749.13	LRIG1	leucine rich repeats and immunoglobulin like domains 1	2.05827
ENSG00000182700.4	IGIP	IgA inducing protein	2.04867
ENSG00000170540.14	ARL6IP1	ADP ribosylation factor like GTPase 6 interacting protein 1	2.04838
ENSG00000128604.18	IRF5	interferon regulatory factor 5	2.04652
ENSG00000137500.9	CCDC90B	coiled-coil domain containing 90B	2.03292
ENSG00000078237.6	TIGAR	TP53 induced glycolysis regulatory phosphatase	2.02744
ENSG00000079819.17	EPB41L2	erythrocyte membrane protein band 4.1 like 2	2.02423
ENSG00000198169.8	ZNF251	zinc finger protein 251	2.01392
ENSG00000116752.5	BCAS2	BCAS2, pre-mRNA processing factor	2.01113
ENSG00000131115.15	ZNF227	zinc finger protein 227	2.00985
ENSG00000174125.7	TLR1	toll like receptor 1	2.00936
ENSG00000063169.10	GLTSCR1	BRD4 interacting chromatin remodeling complex associated protein	2.00508
ENSG00000052802.12	MSMO1	methylsterol monooxygenase 1	1.99397
ENSG00000145050.15	MANF	mesencephalic astrocyte derived neurotrophic factor	1.992
ENSG00000156508.17	EEF1A1	eukaryotic translation elongation factor 1 alpha 1	1.98716
ENSG00000137449.15	CPEB2	cytoplasmic polyadenylation element binding protein 2	1.98133
ENSG00000155508.13	CNOT8	CCR4-NOT transcription complex subunit 8	1.97397
ENSG00000272750.1	RP11-378J18.8	novel transcript, antisense to MIA3	1.97234
ENSG00000173200.12	PARP15	poly(ADP-ribose) polymerase family member 15	1.9584
ENSG00000057663.13	ATG5	autophagy related 5	1.95576
ENSG00000065154.11	OAT	ornithine aminotransferase	1.95344
ENSG00000138750.14	NUP54	nucleoporin 54	1.95317
ENSG00000229487.1	ALG13-AS1	ALG13 antisense RNA 1	1.94819
ENSG00000186130.4	ZBTB6	zinc finger and BTB domain containing 6	1.94426
ENSG00000146143.17	PRIM2	DNA primase subunit 2	1.94317
ENSG00000271383.6	NBPF19	NBPF member 19	1.94053
ENSG00000100814.17	CCNB1IP1	cyclin B1 interacting protein 1	1.93747
ENSG00000163577.7	EIF5A2	eukaryotic translation initiation factor 5A2	1.93616
ENSG00000155893.12	PXYLP1	2-phosphoxylose phosphatase 1	1.93312
ENSG00000155744.9	FAM126B	family with sequence similarity 126 member B	1.92868
ENSG00000163412.12	EIF4E3	eukaryotic translation initiation factor 4E family member 3	1.9278
ENSG00000121578.12	B4GALT4	beta-1,4-galactosyltransferase 4	1.9184
ENSG00000214194.8	LINC00998	small integral membrane protein 30	1.91798
ENSG00000059573.8	ALDH18A1	aldehyde dehydrogenase 18 family member A1	1.9166
ENSG00000068438.14	FTSJ1	FtsJ RNA methyltransferase homolog 1	1.91348
ENSG00000074695.5	LMAN1	lectin, mannose binding 1	1.91185
ENSG00000182118.6	FAM89A	family with sequence similarity 89 member A	1.90943
ENSG00000126903.15	SLC10A3	solute carrier family 10 member 3	1.90771
ENSG00000253276.2	CCDC71L	coiled-coil domain containing 71 like	1.89689
ENSG00000110934.10	BIN2	bridging integrator 2	1.89684
ENSG00000167005.13	NUDT21	nudix hydrolase 21	1.89396
ENSG00000143742.12	SRP9	signal recognition particle 9	1.8931
ENSG00000151729.10	SLC25A4	solute carrier family 25 member 4	1.89233
ENSG00000134758.13	RNF138	ring finger protein 138	1.886
ENSG00000166881.9	NEMP1	nuclear envelope integral membrane protein 1	1.88359
ENSG00000174500.12	GCSAM	germinal center associated signaling and motility	1.88265
ENSG00000107968.9	MAP3K8	mitogen-activated protein kinase kinase kinase 8	1.87984
ENSG00000165832.5	TRUB1	TruB pseudouridine synthase family member 1	1.87678
ENSG00000115170.13	ACVR1	activin A receptor type 1	1.87613
ENSG00000137414.5	FAM8A1	family with sequence similarity 8 member A1	1.87403
ENSG00000163584.17	RPL22L1	ribosomal protein L22 like 1	1.87233
ENSG00000096746.17	HNRNPH3	heterogeneous nuclear ribonucleoprotein H3	1.87098
ENSG00000152518.7	ZFP36L2	ZFP36 ring finger protein like 2	1.86236
ENSG00000213995.11	NAXD	NAD(P)HX dehydratase	1.86066
ENSG00000010017.12	RANBP9	RAN binding protein 9	1.85752
ENSG00000165417.11	GTF2A1	general transcription factor IIA subunit 1	1.85742
ENSG00000138768.14	USO1	USO1 vesicle transport factor	1.85544
ENSG00000145545.11	SRD5A1	steroid 5 alpha-reductase 1	1.85469
ENSG00000185009.12	AP3M1	adaptor related protein complex 3 subunit mu 1	1.84539
ENSG00000128789.20	PSMG2	proteasome assembly chaperone 2	1.84304
ENSG00000132952.11	USPL1	ubiquitin specific peptidase like 1	1.84064
ENSG00000101346.12	POFUT1	protein O-fucosyltransferase 1	1.83654
ENSG00000188343.12	FAM92A1	family with sequence similarity 92 member A	1.83499
ENSG00000104320.13	NBN	nibrin	1.83491
ENSG00000120278.15	PLEKHG1	pleckstrin homology and RhoGEF domain containing G1	1.83394
ENSG00000137947.11	GTF2B	general transcription factor IIB	1.83359
ENSG00000165487.13	MICU2	mitochondrial calcium uptake 2	1.8294
ENSG00000163743.13	RCHY1	ring finger and CHY zinc finger domain containing 1	1.82815
ENSG00000064102.14	ASUN	integrator complex subunit 13	1.82761
ENSG00000157625.15	TAB3	TGF-beta activated kinase 1 (MAP3K7) binding protein 3	1.82592
ENSG00000122432.16	SPATA1	spermatogenesis associated 1	1.82278
ENSG00000143493.12	INTS7	integrator complex subunit 7	1.81832
ENSG00000261799.1	RP11-283I3.6	novel transcript	1.81769
ENSG00000196810.4	CTBP1-AS2	CTBP1 divergent transcript	1.81101
ENSG00000170571.11	EMB	embigin	1.8102
ENSG00000120685.19	PROSER1	proline and serine rich 1	1.80841
ENSG00000139620.12	KANSL2	KAT8 regulatory NSL complex subunit 2	1.80767
ENSG00000183726.10	TMEM50A	transmembrane protein 50A	1.80344
ENSG00000143933.16	CALM2	calmodulin 2	1.80143
ENSG00000160058.18	BSDC1	BSD domain containing 1	1.7971
ENSG00000163606.10	CD200R1	CD200 receptor 1	1.78891
ENSG00000182952.4	HMGN4	high mobility group nucleosomal binding domain 4	1.78388
ENSG00000111731.12	C2CD5	C2 calcium dependent domain containing 5	1.77878
ENSG00000066583.11	ISOC1	isochorismatase domain containing 1	1.77356
ENSG00000145414.8	NAF1	nuclear assembly factor 1 ribonucleoprotein	1.77158
ENSG00000183291.15	SEP15	selenoprotein F	1.76945
ENSG00000183918.15	SH2D1A	SH2 domain containing 1A	1.76562
ENSG00000198879.11	SFMBT2	Scm like with four mbt domains 2	1.76396
ENSG00000165476.13	REEP3	receptor accessory protein 3	1.76248
ENSG00000188342.11	GTF2F2	general transcription factor IIF subunit 2	1.76206
ENSG00000101337.15	TM9SF4	transmembrane 9 superfamily member 4	1.76061
ENSG00000144802.11	NFKBIZ	NFKB inhibitor zeta	1.7592
ENSG00000038532.14	CLEC16A	C-type lectin domain containing 16A	1.7589
ENSG00000188452.13	CERKL	ceramide kinase like	1.75856
ENSG00000164938.13	TP53INP1	tumor protein p53 inducible nuclear protein 1	1.75804
ENSG00000074319.12	TSG101	tumor susceptibility 101	1.75547
ENSG00000141428.16	C18orf21	chromosome 18 open reading frame 21	1.75402
ENSG00000120889.12	TNFRSF10B	TNF receptor superfamily member 10b	1.74305
ENSG00000148400.9	NOTCH1	notch 1	1.74234
ENSG00000188243.12	COMMD6	COMM domain containing 6	1.74098
ENSG00000145741.15	BTF3	basic transcription factor 3	1.73997
ENSG00000104205.12	SGK3	serum/glucocorticoid regulated kinase family member 3	1.73181
ENSG00000085491.15	SLC25A24	solute carrier family 25 member 24	1.73165
ENSG00000184056.14	VPS33B	VPS33B, late endosome and lysosome associated	1.72848
ENSG00000123728.9	RAP2C	RAP2C, member of RAS oncogene family	1.72714
ENSG00000109390.11	NDUFC1	NADH oxidoreductase subunit C1	1.72482
ENSG00000178573.6	MAF	MAF bZIP transcription factor	1.72116
ENSG00000189266.11	PNRC2	proline rich nuclear receptor coactivator 2	1.71861
ENSG00000177054.13	ZDHHC13	zinc finger DHHC-type containing 13	1.71686
ENSG00000115365.11	LANCL1	LanC like 1	1.71259
ENSG00000171155.7	C1GALT1C1	C1GALT1 specific chaperone 1	1.70886
ENSG00000198894.7	CIPC	CLOCK interacting pacemaker	1.70872
ENSG00000089818.16	NECAP1	NECAP endocytosis associated 1	1.70807
ENSG00000154582.16	TCEB1	elongin C	1.70559
ENSG00000263956.6	NBPF11	NBPF member 11	1.70423
ENSG00000174946.6	GPR171	G protein-coupled receptor 171	1.70136
ENSG00000138190.16	EXOC6	exocyst complex component 6	1.70092
ENSG00000112941.13	PAPD7	terminal nucleotidyltransferase 4A	1.69733
ENSG00000087157.18	PGS1	phosphatidylglycerophosphate synthase 1	1.69676
ENSG00000138600.9	SPPL2A	signal peptide peptidase like 2A	1.69622
ENSG00000153879.8	CEBPG	CCAAT enhancer binding protein gamma	1.69588
ENSG00000077721.15	UBE2A	ubiquitin conjugating enzyme E2 A	1.69355
ENSG00000156875.13	MFSD14A	major facilitator superfamily domain containing 14A	1.69034
ENSG00000213186.7	TRIM59	tripartite motif containing 59	1.68799
ENSG00000132356.11	PRKAA1	protein kinase AMP-activated catalytic subunit alpha 1	1.68752
ENSG00000173706.12	HEG1	heart development protein with EGF like domains 1	1.6862
ENSG00000171044.10	XKR6	XK related 6	1.68472
ENSG00000136111.12	TBC1D4	TBC1 domain family member 4	1.68141
ENSG00000106682.14	EIF4H	eukaryotic translation initiation factor 4H	1.68068
ENSG00000123179.13	EBPL	EBP like	1.67692
ENSG00000106615.9	RHEB	Ras homolog, mTORC1 binding	1.6728
ENSG00000120686.11	UFM1	ubiquitin fold modifier 1	1.67181
ENSG00000151498.11	ACAD8	acyl-CoA dehydrogenase family member 8	1.67082
ENSG00000030582.16	GRN	granulin precursor	1.67001
ENSG00000181788.3	SIAH2	siah E3 ubiquitin protein ligase 2	1.66897
ENSG00000153989.7	NUS1	NUS1, dehydrodolichyl diphosphate synthase subunit	1.66122
ENSG00000126882.12	FAM78A	family with sequence similarity 78 member A	1.66072
ENSG00000056050.6	HPF1	histone PARylation factor 1	1.66018
ENSG00000111832.12	RWDD1	RWD domain containing 1	1.6582
ENSG00000136450.12	SRSF1	serine and arginine rich splicing factor 1	1.65604
ENSG00000197063.10	MAFG	MAF bZIP transcription factor G	1.65559
ENSG00000028839.9	TBPL1	TATA-box binding protein like 1	1.65528
ENSG00000173757.9	STAT5B	signal transducer and activator of transcription 5B	1.65502
ENSG00000081154.11	PCNP	PEST proteolytic signal containing nuclear protein	1.65389
ENSG00000063601.16	MTMR1	myotubularin related protein 1	1.64516
ENSG00000156136.9	DCK	deoxycytidine kinase	1.64346
ENSG00000100325.14	ASCC2	activating signal cointegrator 1 complex subunit 2	1.64219
ENSG00000185115.5	NSMCE3	NSE3 homolog, SMC5-SMC6 complex component	1.64149
ENSG00000135932.10	CAB39	calcium binding protein 39	1.63642
ENSG00000197323.11	TRIM33	tripartite motif containing 33	1.63609
ENSG00000102531.16	FNDC3A	fibronectin type III domain containing 3A	1.63479
ENSG00000163902.11	RPN1	ribophorin I	1.63341
ENSG00000157538.13	DSCR3	VPS26 endosomal protein sorting factor C	1.63064
ENSG00000110768.11	GTF2H1	general transcription factor IIH subunit 1	1.63039
ENSG00000157426.13	AASDH	aminoadipate-semialdehyde dehydrogenase	1.62965
ENSG00000137955.15	RABGGTB	Rab geranylgeranyltransferase subunit beta	1.62546
ENSG00000131871.14	VIMP	selenoprotein S	1.62255
ENSG00000106829.18	TLE4	TLE family member 4, transcriptional corepressor	1.6202
ENSG00000113328.18	CCNG1	cyclin G1	1.61899
ENSG00000183624.13	HMCES	5-hydroxymethylcytosine binding, ES cell specific	1.61789
ENSG00000176731.11	C8orf59	chromosome 8 open reading frame 59	1.61762
ENSG00000180228.12	PRKRA	protein activator of interferon induced protein kinase EIF2AK2	1.61748
ENSG00000155307.17	SAMSN1	SAM domain, SH3 domain and nuclear localization signals 1	1.61618
ENSG00000196305.17	IARS	isoleucyl-tRNA synthetase	1.61607
ENSG00000132680.10	KIAA0907	KH domain containing 4, pre-mRNA splicing factor	1.61579
ENSG00000166479.9	TMX3	thioredoxin related transmembrane protein 3	1.61478
ENSG00000135828.11	RNASEL	ribonuclease L	1.61416
ENSG00000166266.13	CUL5	cullin 5	1.61402
ENSG00000164828.17	SUN1	Sad1 and UNC84 domain containing 1	1.61285
ENSG00000128908.15	INO80	INO80 complex subunit	1.61243
ENSG00000134153.9	EMC7	ER membrane protein complex subunit 7	1.61012
ENSG00000149532.15	CPSF7	cleavage and polyadenylation specific factor 7	1.60954
ENSG00000088387.18	DOCK9	dedicator of cytokinesis 9	1.60855
ENSG00000146083.11	RNF44	ring finger protein 44	1.60611
ENSG00000144848.10	ATG3	autophagy related 3	1.60513
ENSG00000177889.9	UBE2N	ubiquitin conjugating enzyme E2 N	1.60491
ENSG00000176853.15	FAM91A1	family with sequence similarity 91 member A1	1.60328
ENSG00000157303.10	SUSD3	sushi domain containing 3	1.60304
ENSG00000127922.9	SHFM1	SEM1, 26S proteasome complex subunit	1.60159
ENSG00000139496.15	NUP58	nucleoporin 58	1.59545
ENSG00000205659.10	LIN52	lin-52 DREAM MuvB core complex component	1.59536
ENSG00000074842.7	MYDGF	myeloid derived growth factor	1.59495
ENSG00000172732.11	MUS81	MUS81 structure-specific endonuclease subunit	1.59168
ENSG00000116001.15	TIA1	TIA1 cytotoxic granule associated RNA binding protein	1.5913
ENSG00000069493.14	CLEC2D	C-type lectin domain family 2 member D	1.59087
ENSG00000070831.15	CDC42	cell division cycle 42	1.59068
ENSG00000137478.14	FCHSD2	FCH and double SH3 domains 2	1.59
ENSG00000055208.18	TAB2	TGF-beta activated kinase 1 (MAP3K7) binding protein 2	1.58942
ENSG00000198001.13	IRAK4	interleukin 1 receptor associated kinase 4	1.58812
ENSG00000145247.11	OCIAD2	OCIA domain containing 2	1.58803
ENSG00000198677.10	TTC37	tetratricopeptide repeat domain 37	1.58781
ENSG00000206503.11	HLA-A	major histocompatibility complex, class I, A	1.58684
ENSG00000143207.19	RFWD2	COP1, E3 ubiquitin ligase	1.58492
ENSG00000143256.4	PFDN2	prefoldin subunit 2	1.58408
ENSG00000185158.12	LRRC37B	leucine rich repeat containing 37B	1.58321
ENSG00000257093.6	KIAA1147	KIAA1147	1.58238
ENSG00000072042.12	RDH11	retinol dehydrogenase 11	1.58228
ENSG00000115368.9	WDR75	WD repeat domain 75	1.58065
ENSG00000014641.17	MDH1	malate dehydrogenase 1	1.57997
ENSG00000163320.10	CGGBP1	CGG triplet repeat binding protein 1	1.57934
ENSG00000146757.13	ZNF92	zinc finger protein 92	1.57889
ENSG00000157020.17	SEC13	SEC13 homolog, nuclear pore and COPII coat complex component	1.57874
ENSG00000197976.11	AKAP17A	A-kinase anchoring protein 17A	1.57551
ENSG00000183735.9	TBK1	TANK binding kinase 1	1.57403
ENSG00000115839.17	RAB3GAP1	RAB3 GTPase activating protein catalytic subunit 1	1.57316
ENSG00000014123.9	UFL1	UFM1 specific ligase 1	1.57252
ENSG00000140396.12	NCOA2	nuclear receptor coactivator 2	1.57209
ENSG00000086598.10	TMED2	transmembrane p24 trafficking protein 2	1.57154
ENSG00000148943.11	LIN7C	lin-7 homolog C, crumbs cell polarity complex component	1.57079
ENSG00000064313.11	TAF2	TATA-box binding protein associated factor 2	1.56943
ENSG00000115761.15	NOL10	nucleolar protein 10	1.56864
ENSG00000105829.11	BET1	Bet1 golgi vesicular membrane trafficking protein	1.5686
ENSG00000136156.12	ITM2B	integral membrane protein 2B	1.56785
ENSG00000226067.6	LINC00623	long intergenic non-protein coding RNA 623	1.56529
ENSG00000276293.4	PIP4K2B	phosphatidylinositol-5-phosphate 4-kinase type 2 beta	1.56513
ENSG00000062598.17	ELMO2	engulfment and cell motility 2	1.56143
ENSG00000136521.12	NDUFB5	NADH oxidoreductase subunit B5	1.56126
ENSG00000104325.6	DECR1	2,4-dienoyl-CoA reductase 1	1.55886
ENSG00000111300.9	NAA25	N(alpha)-acetyltransferase 25, NatB auxiliary subunit	1.55714
ENSG00000104219.12	ZDHHC2	zinc finger DHHC-type containing 2	1.55532
ENSG00000152332.15	UHMK1	U2AF homology motif kinase 1	1.55404
ENSG00000198604.10	BAZ1A	bromodomain adjacent to zinc finger domain 1A	1.5524
ENSG00000141644.17	MBD1	methyl-CpG binding domain protein 1	1.55227
ENSG00000139116.18	KIF21A	kinesin family member 21A	1.55169
ENSG00000175105.6	ZNF654	zinc finger protein 654	1.54979
ENSG00000139990.17	DCAF5	DDB1 and CUL4 associated factor 5	1.54753
ENSG00000198815.8	FOXJ3	forkhead box J3	1.54635
ENSG00000120742.10	SERP1	stress associated endoplasmic reticulum protein 1	1.54581
ENSG00000083937.8	CHMP2B	charged multivesicular body protein 2B	1.54225
ENSG00000198898.12	CAPZA2	capping actin protein of muscle Z-line subunit alpha 2	1.54149
ENSG00000129566.12	TEP1	telomerase associated protein 1	1.5411
ENSG00000137656.11	BUD13	BUD13 homolog	1.54053
ENSG00000213625.8	LEPROT	leptin receptor overlapping transcript	1.53848
ENSG00000242247.10	ARFGAP3	ADP ribosylation factor GTPase activating protein 3	1.53843
ENSG00000139687.13	RB1	RB transcriptional corepressor 1	1.53772
ENSG00000100784.10	RPS6KA5	ribosomal protein S6 kinase A5	1.53485
ENSG00000188785.11	ZNF548	zinc finger protein 548	1.53477
ENSG00000173114.12	LRRN3	leucine rich repeat neuronal 3	1.53345
ENSG00000105849.5	TWISTNB	TWIST neighbor	1.53201
ENSG00000120802.13	TMPO	thymopoietin	1.52955
ENSG00000151883.17	PARP8	poly(ADP-ribose) polymerase family member 8	1.52893
ENSG00000147654.14	EBAG9	estrogen receptor binding site associated, antigen, 9	1.52479
ENSG00000144655.14	CSRNP1	cysteine and serine rich nuclear protein 1	1.52443
ENSG00000114933.15	INO80D	INO80 complex subunit D	1.52313
ENSG00000125686.11	MED1	mediator complex subunit 1	1.52303
ENSG00000139597.17	N4BP2L1	NEDD4 binding protein 2 like 1	1.52067
ENSG00000164307.12	ERAP1	endoplasmic reticulum aminopeptidase 1	1.52049
ENSG00000065518.7	NDUFB4	NADH oxidoreductase subunit B4	1.51981
ENSG00000159658.10	EFCAB14	EF-hand calcium binding domain 14	1.51914
ENSG00000120690.14	ELF1	E74 like ETS transcription factor 1	1.51519
ENSG00000141424.12	SLC39A6	solute carrier family 39 member 6	1.51491
ENSG00000159388.5	BTG2	BTG anti-proliferation factor 2	1.51407
ENSG00000168291.12	PDHB	pyruvate dehydrogenase E1 beta subunit	1.51345
ENSG00000141646.13	SMAD4	SMAD family member 4	1.51284
ENSG00000166562.8	SEC11C	SEC11 homolog C, signal peptidase complex subunit	1.5128
ENSG00000115446.11	UNC50	unc-50 inner nuclear membrane RNA binding protein	1.50535
ENSG00000139323.13	POC1B	POC1 centriolar protein B	1.50314
ENSG00000085788.13	DDHD2	DDHD domain containing 2	1.5027
ENSG00000184990.12	SIVA1	SIVA1 apoptosis inducing factor	-1.50033
ENSG00000213020.8	ZNF611	zinc finger protein 611	-1.50059
ENSG00000130592.14	LSP1	lymphocyte specific protein 1	-1.50165
ENSG00000111653.19	ING4	inhibitor of growth family member 4	-1.50166
ENSG00000076555.15	ACACB	acetyl-CoA carboxylase beta	-1.5023
ENSG00000215845.10	TSTD1	thiosulfate sulfurtransferase like domain containing 1	-1.50274
ENSG00000236540.7	AC006547.13	novel transcript, antisense to C22orf25	-1.50294
ENSG00000042088.13	TDP1	tyrosyl-DNA phosphodiesterase 1	-1.50607
ENSG00000177600.8	RPLP2	ribosomal protein lateral stalk subunit P2	-1.50607
ENSG00000089351.14	GRAMD1A	GRAM domain containing 1A	-1.50624
ENSG00000183826.16	BTBD9	BTB domain containing 9	-1.50782
ENSG00000145494.11	NDUFS6	NADH oxidoreductase subunit S6	-1.51016
ENSG00000178980.14	SEPW1	selenoprotein W	-1.51319
ENSG00000213923.10	CSNK1E	casein kinase 1 epsilon	-1.51343
ENSG00000158864.12	NDUFS2	NADH oxidoreductase core subunit S2	-1.51412
ENSG00000106479.10	ZNF862	zinc finger protein 862	-1.51612
ENSG00000169635.9	HIC2	HIC ZBTB transcriptional repressor 2	-1.518
ENSG00000167491.17	GATAD2A	GATA zinc finger domain containing 2A	-1.5194
ENSG00000125637.15	PSD4	pleckstrin and Sec7 domain containing 4	-1.52042
ENSG00000125912.10	NCLN	nicalin	-1.52462
ENSG00000189136.8	UBE2Q2P1	Ubiquitin Conjugating Enzyme E2 Q2 Pseudogene 1	-1.52777
ENSG00000137841.11	PLCB2	phospholipase C beta 2	-1.52778
ENSG00000222041.10	LINC00152	cytoskeleton regulator RNA	-1.5282
ENSG00000137070.17	IL11RA	interleukin 11 receptor subunit alpha	-1.52848
ENSG00000178952.9	TUFM	Tu translation elongation factor, mitochondrial	-1.52849
ENSG00000175115.11	PACS1	phosphofurin acidic cluster sorting protein 1	-1.53261
ENSG00000115756.12	HPCAL1	hippocalcin like 1	-1.53644
ENSG00000099910.16	KLHL22	kelch like family member 22	-1.53884
ENSG00000128191.14	DGCR8	DGCR8, microprocessor complex subunit	-1.5407
ENSG00000116260.16	QSOX1	quiescin sulfhydryl oxidase 1	-1.54245
ENSG00000099800.7	TIMM13	translocase of inner mitochondrial membrane 13	-1.5426
ENSG00000159445.12	THEM4	thioesterase superfamily member 4	-1.54737
ENSG00000100034.13	PPM1F	protein phosphatase, Mg2+/Mn2+ dependent 1F	-1.55132
ENSG00000180035.11	ZNF48	zinc finger protein 48	-1.55285
ENSG00000137818.11	RPLP1	ribosomal protein lateral stalk subunit P1	-1.55781
ENSG00000163482.11	STK36	serine/threonine kinase 36	-1.55836
ENSG00000101146.12	RAE1	ribonucleic acid export 1	-1.55881
ENSG00000105699.16	LSR	lipolysis stimulated lipoprotein receptor	-1.5593
ENSG00000105373.18	GLTSCR2	NOP53 ribosome biogenesis factor	-1.55992
ENSG00000179820.15	MYADM	myeloid associated differentiation marker	-1.56088
ENSG00000167283.7	ATP5L	ATP synthase membrane subunit g	-1.56332
ENSG00000169567.11	HINT1	histidine triad nucleotide binding protein 1	-1.56624
ENSG00000156521.13	TYSND1	trypsin domain containing 1	-1.56671
ENSG00000102125.15	TAZ	tafazzin	-1.56673
ENSG00000196498.13	NCOR2	nuclear receptor corepressor 2	-1.57009
ENSG00000130309.10	COLGALT1	collagen beta(1-O)galactosyltransferase 1	-1.57429
ENSG00000071553.16	ATP6AP1	ATPase H+ transporting accessory protein 1	-1.57495
ENSG00000157514.16	TSC22D3	TSC22 domain family member 3	-1.57498
ENSG00000170889.13	RPS9	ribosomal protein S9	-1.57566
ENSG00000056558.10	TRAF1	TNF receptor associated factor 1	-1.5766
ENSG00000179085.7	DPM3	dolichyl-phosphate mannosyltransferase subunit 3	-1.57678
ENSG00000133247.13	KMT5C	lysine methyltransferase 5C	-1.57721
ENSG00000278970.1	HEIH	hepatocellular carcinoma up-regulated EZH2-associated long non-coding RNA	-1.57859
ENSG00000123349.13	PFDN5	prefoldin subunit 5	-1.57907
ENSG00000100612.13	DHRS7	dehydrogenase/reductase 7	-1.5854
ENSG00000166441.12	RPL27A	ribosomal protein L27a	-1.58613
ENSG00000142541.16	RPL13A	ribosomal protein L13a	-1.58736
ENSG00000236552.2	RPL13AP5	Ribosomal Protein L13a Pseudogene 5	-1.58888
ENSG00000152082.13	MZT2B	mitotic spindle organizing protein 2B	-1.58938
ENSG00000205903.6	ZNF316	zinc finger protein 316	-1.58983
ENSG00000130517.13	PGPEP1	pyroglutamyl-peptidase I	-1.59162
ENSG00000102858.12	MGRN1	mahogunin ring finger 1	-1.59452
ENSG00000189077.10	TMEM120A	transmembrane protein 120A	-1.59646
ENSG00000231767.3	RP11-92K2.2	novel protein similar to ribosomal protein S27a RPS27A	-1.5994
ENSG00000176371.13	ZSCAN2	zinc finger and SCAN domain containing 2	-1.6071
ENSG00000269858.5	EGLN2	egl-9 family hypoxia inducible factor 2	-1.60759
ENSG00000169951.9	ZNF764	zinc finger protein 764	-1.61156
ENSG00000112658.7	SRF	serum response factor	-1.61637
ENSG00000166340.15	TPP1	tripeptidyl peptidase 1	-1.61738
ENSG00000144283.21	PKP4	plakophilin 4	-1.62192
ENSG00000179886.5	TIGD5	tigger transposable element derived 5	-1.62349
ENSG00000198911.11	SREBF2	sterol regulatory element binding transcription factor 2	-1.6248
ENSG00000271869.1	RP11-51J9.5	novel transcript	-1.62524
ENSG00000126391.13	FRMD8	FERM domain containing 8	-1.62853
ENSG00000261346.1	RP11-297C4.2	novel transcript, antisense to ITGAL	-1.62902
ENSG00000065989.15	PDE4A	phosphodiesterase 4A	-1.62912
ENSG00000197457.9	STMN3	stathmin 3	-1.63245
ENSG00000219274.1	RPS20P2	Ribosomal Protein S20 Pseudogene 2	-1.63258
ENSG00000158710.14	TAGLN2	transgelin 2	-1.63286
ENSG00000272578.5	AP000347.2	Glucuronidase, Beta (GUSB) Pseudogene	-1.64256
ENSG00000115661.13	STK16	serine/threonine kinase 16	-1.64651
ENSG00000225783.6	MIAT	myocardial infarction associated transcript	-1.64797
ENSG00000160796.16	NBEAL2	neurobeachin like 2	-1.64917
ENSG00000184640.17	SEPT9	septin 9	-1.64929
ENSG00000102934.9	PLLP	plasmolipin	-1.65126
ENSG00000136732.14	GYPC	glycophorin C (Gerbich blood group)	-1.65446
ENSG00000146063.18	TRIM41	tripartite motif containing 41	-1.6546
ENSG00000135541.20	AHI1	Abelson helper integration site 1	-1.65579
ENSG00000197563.9	PIGN	phosphatidylinositol glycan anchor biosynthesis class N	-1.65641
ENSG00000114770.16	ABCC5	ATP binding cassette subfamily C member 5	-1.6575
ENSG00000119471.14	HSDL2	hydroxysteroid dehydrogenase like 2	-1.65804
ENSG00000179743.4	FLJ37453	novel transcript	-1.66259
ENSG00000157778.8	PSMG3	proteasome assembly chaperone 3	-1.66757
ENSG00000173846.12	PLK3	polo like kinase 3	-1.66834
ENSG00000128596.16	CCDC136	coiled-coil domain containing 136	-1.67003
ENSG00000272211.1	RP11-347P5.1	novel transcript, antisense to STK17B	-1.67533
ENSG00000100353.17	EIF3D	eukaryotic translation initiation factor 3 subunit D	-1.67634
ENSG00000140368.12	PSTPIP1	proline-serine-threonine phosphatase interacting protein 1	-1.67955
ENSG00000064961.18	HMG20B	high mobility group 20B	-1.67961
ENSG00000147454.13	SLC25A37	solute carrier family 25 member 37	-1.68748
ENSG00000263883.1	EEF1DP7	Eukaryotic Translation Elongation Factor 1 Delta Pseudogene 7	-1.68767
ENSG00000140829.11	DHX38	DEAH-box helicase 38	-1.69365
ENSG00000196981.3	WDR5B	WD repeat domain 5B	-1.6995
ENSG00000120925.14	RNF170	ring finger protein 170	-1.69985
ENSG00000196652.11	ZKSCAN5	zinc finger with KRAB and SCAN domains 5	-1.69996
ENSG00000119714.10	GPR68	G protein-coupled receptor 68	-1.70273
ENSG00000169991.10	IFFO2	intermediate filament family orphan 2	-1.70509
ENSG00000140332.15	TLE3	TLE family member 3, transcriptional corepressor	-1.70637
ENSG00000132570.14	PCBD2	pterin-4 alpha-carbinolamine dehydratase 2	-1.70787
ENSG00000196547.14	MAN2A2	mannosidase alpha class 2A member 2	-1.70902
ENSG00000143554.13	SLC27A3	solute carrier family 27 member 3	-1.71366
ENSG00000143224.17	PPOX	protoporphyrinogen oxidase	-1.71457
ENSG00000221821.3	C6orf226	chromosome 6 open reading frame 226	-1.71549
ENSG00000226179.6	LINC00685	long intergenic non-protein coding RNA 685	-1.71729
ENSG00000034053.14	APBA2	amyloid beta precursor protein binding family A member 2	-1.71896
ENSG00000177576.11	C18orf32	chromosome 18 open reading frame 32	-1.72347
ENSG00000101940.17	WDR13	WD repeat domain 13	-1.72497
ENSG00000152348.15	ATG10	autophagy related 10	-1.72802
ENSG00000225663.7	MCRIP1	MAPK regulated corepressor interacting protein 1	-1.73249
ENSG00000229119.3	AC026403.1	60S Acidic Ribosomal Protein (RPLP0) Pseudogene	-1.73343
ENSG00000074370.17	ATP2A3	ATPase sarcoplasmic/endoplasmic reticulum Ca2+ transporting 3	-1.73356
ENSG00000100599.15	RIN3	Ras and Rab interactor 3	-1.73769
ENSG00000182472.8	CAPN12	calpain 12	-1.74261
ENSG00000175213.2	ZNF408	zinc finger protein 408	-1.74281
ENSG00000250462.8	LRRC37BP1	leucine rich repeat containing 37B Pseudogene 1	-1.74426
ENSG00000260822.1	AC004656.1	Novel Transcript, Overlapping To PDK3	-1.75161
ENSG00000260563.3	RP13-516M14.1	novel transcript	-1.75247
ENSG00000162910.18	MRPL55	mitochondrial ribosomal protein L55	-1.75867
ENSG00000252835.1	SCARNA21	small Cajal body-specific RNA 21	-1.76387
ENSG00000172006.11	ZNF554	zinc finger protein 554	-1.76546
ENSG00000104689.9	TNFRSF10A	TNF receptor superfamily member 10a	-1.7779
ENSG00000279917.1	AC079331.2	Uncategorized gene	-1.77929
ENSG00000138834.12	MAPK8IP3	mitogen-activated protein kinase 8 interacting protein 3	-1.77975
ENSG00000124721.17	DNAH8	dynein axonemal heavy chain 8	-1.78186
ENSG00000149806.10	FAU	FAU, ubiquitin like and ribosomal protein S30 fusion	-1.78251
ENSG00000160255.17	ITGB2	integrin subunit beta 2	-1.7878
ENSG00000232573.1	RPL3P4	Ribosomal Protein L3 Pseudogene 4	-1.78881
ENSG00000198736.11	MSRB1	methionine sulfoxide reductase B1	-1.79002
ENSG00000010803.16	SCMH1	Scm polycomb group protein homolog 1	-1.79341
ENSG00000215908.9	CROCCP2	ciliary rootlet coiled-coil, rootletin Pseudogene 2	-1.7938
ENSG00000127947.15	PTPN12	protein tyrosine phosphatase, non-receptor type 12	-1.79683
ENSG00000165795.22	NDRG2	NDRG family member 2	-1.80472
ENSG00000110876.9	SELPLG	selectin P ligand	-1.82303
ENSG00000126062.3	TMEM115	transmembrane protein 115	-1.83232
ENSG00000165752.16	STK32C	serine/threonine kinase 32C	-1.84149
ENSG00000269556.7	TMEM185A	transmembrane protein 185A	-1.85922
ENSG00000179364.13	PACS2	phosphofurin acidic cluster sorting protein 2	-1.862
ENSG00000272256.1	RP11-489E7.4	novel transcript, antisense to TMEM66	-1.86365
ENSG00000157353.16	FUK	fucokinase	-1.86796
ENSG00000148291.9	SURF2	surfeit 2	-1.86868
ENSG00000205885.7	C1RL-AS1	C1RL antisense RNA 1	-1.87786
ENSG00000197283.13	SYNGAP1	synaptic Ras GTPase activating protein 1	-1.88674
ENSG00000176978.13	DPP7	dipeptidyl peptidase 7	-1.88902
ENSG00000267519.4	MIR24-2	novel transcript	-1.88928
ENSG00000232472.1	EEF1B2P3	eukaryotic translation elongation factor 1 beta 2 Pseudogene 3	-1.89283
ENSG00000180902.17	D2HGDH	D-2-hydroxyglutarate dehydrogenase	-1.89593
ENSG00000138185.17	ENTPD1	ectonucleoside triphosphate diphosphohydrolase 1	-1.90489
ENSG00000278126.1	RP11-454E5.4	novel transcript	-1.91772
ENSG00000134897.13	BIVM	basic, immunoglobulin-like variable motif containing	-1.91947
ENSG00000163155.11	LYSMD1	LysM domain containing 1	-1.92102
ENSG00000186187.11	ZNRF1	zinc and ring finger 1	-1.9339
ENSG00000229056.2	AC020571.3	HECW2 antisense RNA 1	-1.93414
ENSG00000167261.13	DPEP2	dipeptidase 2	-1.93539
ENSG00000205784.2	ARRDC5	arrestin domain containing 5	-1.93909
ENSG00000226803.7	RP11-203B9.4	ZNF451 regulatory antisense RNA 1	-1.94766
ENSG00000163517.14	HDAC11	histone deacetylase 11	-1.95038
ENSG00000141965.4	FEM1A	fem-1 homolog A	-1.95045
ENSG00000246273.6	SBF2-AS1	SBF2 antisense RNA 1	-1.96532
ENSG00000211803.2	TRAV23DV6	T cell receptor alpha variable 23/delta variable 6	-1.97465
ENSG00000276529.1	AP001505.10	novel transcript	-1.98308
ENSG00000114626.17	ABTB1	ankyrin repeat and BTB domain containing 1	-1.98455
ENSG00000214784.4	AC010468.1	Ribosomal Protein S3A (RPS3A) Pseudogene	-1.98469
ENSG00000174684.6	B4GAT1	beta-1,4-glucuronyltransferase 1	-2.00697
ENSG00000033170.16	FUT8	fucosyltransferase 8	-2.01328
ENSG00000141556.20	TBCD	tubulin folding cofactor D	-2.01647
ENSG00000163704.11	PRRT3	proline rich transmembrane protein 3	-2.02173
ENSG00000272155.1	RP11-707M3.3	novel transcript, antisense to MTFR1	-2.02434
ENSG00000276900.1	RP11-467L13.7	novel transcript, antisense to AMN1	-2.02688
ENSG00000167524.14	SGK494	ribosomal protein S6 kinase related	-2.03456
ENSG00000271918.1	CTD-2287O16.5	novel transcript, antisense to COMMD10	-2.03947
ENSG00000136286.14	MYO1G	myosin IG	-2.05606
ENSG00000235776.2	AC000089.3	Ribosomal Protein L7a (RPL7A) Pseudogene	-2.05971
ENSG00000149357.9	LAMTOR1	late endosomal/lysosomal adaptor, MAPK and MTOR activator 1	-2.06927
ENSG00000106477.18	CEP41	centrosomal protein 41	-2.07201
ENSG00000133612.18	AGAP3	ArfGAP with GTPase domain, ankyrin repeat and PH domain 3	-2.07271
ENSG00000004399.12	PLXND1	plexin D1	-2.07557
ENSG00000181135.15	ZNF707	zinc finger protein 707	-2.08922
ENSG00000277476.1	RP11-147L13.13	novel transcript	-2.09489
ENSG00000125089.16	SH3TC1	SH3 domain and tetratricopeptide repeats 1	-2.09771
ENSG00000172819.16	RARG	retinoic acid receptor gamma	-2.09851
ENSG00000167613.15	LAIR1	leukocyte associated immunoglobulin like receptor 1	-2.10145
ENSG00000228801.5	RP11-110G21.1	novel transcript	-2.11405
ENSG00000250479.8	CHCHD10	coiled-coil-helix-coiled-coil-helix domain containing 10	-2.11601
ENSG00000140443.13	IGF1R	insulin like growth factor 1 receptor	-2.12908
ENSG00000185561.9	TLCD2	TLC domain containing 2	-2.1325
ENSG00000174516.14	PELI3	pellino E3 ubiquitin protein ligase family member 3	-2.1369
ENSG00000272650.1	RP11-571I18.4	novel transcript	-2.14494
ENSG00000197296.5	FITM2	fat storage inducing transmembrane protein 2	-2.17201
ENSG00000151474.20	FRMD4A	FERM domain containing 4A	-2.18421
ENSG00000235245.1	RP11-122K13.12	novel transcript	-2.21753
ENSG00000106991.13	ENG	endoglin	-2.22188
ENSG00000238390.1	SNORA81	undefined RNA gene	-2.26042
ENSG00000196378.11	ZNF34	zinc finger protein 34	-2.26292
ENSG00000230373.8	GOLGA6L5P	Golgin A6 Family Like 5, Pseudogene	-2.28777
ENSG00000144485.10	HES6	hes family bHLH transcription factor 6	-2.36027
ENSG00000132199.18	ENOSF1	enolase superfamily member 1	-2.36469
ENSG00000228486.10	LINC01125	chromosome 2 open reading frame 92	-2.38595
ENSG00000164663.14	USP49	ubiquitin specific peptidase 49	-2.39069
ENSG00000105948.13	TTC26	tetratricopeptide repeat domain 26	-2.40125
ENSG00000131069.19	ACSS2	acyl-CoA synthetase short chain family member 2	-2.40866
ENSG00000053918.15	KCNQ1	potassium voltage-gated channel subfamily Q member 1	-2.40867
ENSG00000214535.3	RPS15AP1	Ribosomal Protein S15a Pseudogene 1	-2.41855
ENSG00000251414.1	RP11-843P14.1	novel transcript	-2.43658
ENSG00000108515.17	ENO3	enolase 3	-2.45367
ENSG00000103253.17	HAGHL	hydroxyacylglutathione hydrolase like	-2.45675
ENSG00000118513.18	MYB	MYB proto-oncogene, transcription factor	-2.46389
ENSG00000130005.11	GAMT	guanidinoacetate N-methyltransferase	-2.49268
ENSG00000172638.12	EFEMP2	EGF containing fibulin extracellular matrix protein 2	-2.49881
ENSG00000172382.9	PRSS27	serine protease 27	-2.52463
ENSG00000176108.9	CHMP6	charged multivesicular body protein 6	-2.54863
ENSG00000108387.14	SEPT4	septin 4	-2.55377
ENSG00000168060.15	NAALADL1	N-acetylated alpha-linked acidic dipeptidase like 1	-2.55454
ENSG00000240731.1	RP5-890O3.9	novel transcript	-2.56453
ENSG00000263740.2	RN7SL4P	RNA, 7SL, cytoplasmic 4, pseudogene	-2.56701
ENSG00000167281.18	RBFOX3	RNA binding fox-1 homolog 3	-2.57224
ENSG00000138160.5	KIF11	kinesin family member 11	-2.57712
ENSG00000126231.13	PROZ	protein Z, vitamin K dependent plasma glycoprotein	-2.61713
ENSG00000235217.6	TSPY26P	Testis Specific Protein Y-Linked 26, Pseudogene	-2.62469
ENSG00000067836.12	ROGDI	rogdi atypical leucine zipper	-2.64866
ENSG00000234498.3	RPL13AP20	Ribosomal Protein L13a Pseudogene 20	-2.66759
ENSG00000275291.1	U1	RNA gene	-2.70646
ENSG00000105329.9	TGFB1	transforming growth factor beta 1	-2.71353
ENSG00000135314.12	KHDC1	KH domain containing 1	-2.72874
ENSG00000277449.1	CEBPB-AS1	CEBPB antisense RNA 1	-2.7582
ENSG00000144199.11	FAHD2B	fumarylacetoacetate hydrolase domain containing 2B	-2.76341
ENSG00000146021.14	KLHL3	kelch like family member 3	-2.78298
ENSG00000249784.1	SCARNA22	small Cajal body-specific RNA 22	-2.86467
ENSG00000063660.8	GPC1	glypican 1	-2.89944
ENSG00000270154.1	RP11-419I17.2	novel transcript	-2.94434
ENSG00000238741.1	SCARNA7	small Cajal body-specific RNA 7	-2.9451
ENSG00000226928.1	RPS14P4	ribosomal protein S14 Pseudogene 4	-2.94616
ENSG00000279348.1	AC012513.3	Uncategorized gene, lncRNA	-2.95956
ENSG00000254531.1	FLJ20021	novel transcript	-2.97473
ENSG00000279589.1	AC079416.2	Novel Transcript	-2.99491
ENSG00000141564.13	RPTOR	regulatory associated protein of MTOR complex 1	-3.0102
ENSG00000258701.1	LINC00638	long intergenic non-protein coding RNA 638	-3.03328
ENSG00000129167.9	TPH1	tryptophan hydroxylase 1	-3.0427
ENSG00000167972.13	ABCA3	ATP binding cassette subfamily A member 3	-3.04932
ENSG00000070388.11	FGF22	fibroblast growth factor 22	-3.08662
ENSG00000226963.1	AC078883.4	novel transcript	-3.08897
ENSG00000131899.10	LLGL1	LLGL scribble cell polarity complex component 1	-3.1087
ENSG00000264229.1	RNU4ATAC	RNA, U4atac small nuclear (U12-dependent splicing)	-3.11308
ENSG00000267390.1	RP11-635N19.1	novel transcript, antisense to KDSR	-3.24194
ENSG00000241404.6	EGFL8	EGF like domain multiple 8	-3.25291
ENSG00000189269.12	DRICH1	aspartate rich 1	-3.25944
ENSG00000103522.15	IL21R	interleukin 21 receptor	-3.27536
ENSG00000170421.12	KRT8	keratin 8	-3.30514
ENSG00000204947.8	ZNF425	zinc finger protein 425	-3.31355
ENSG00000202515.1	VTRNA1-3	vault RNA 1-3	-3.31471
ENSG00000134278.15	SPIRE1	spire type actin nucleation factor 1	-3.3805
ENSG00000213609.3	RPL7AP50	Ribosomal Protein L7a Pseudogene 50	-3.39026
ENSG00000185674.9	LYG2	lysozyme g2	-3.3981
ENSG00000111788.10	AC009533.1	DEAD/H (Asp-Glu-Ala-Asp/His) Box Polypeptide Like Pseudogene	-3.4049
ENSG00000264031.1	ABHD15-AS1	ABHD15 antisense RNA 1	-3.49466
ENSG00000259479.6	SORD2P	Sorbitol Dehydrogenase 2, Pseudogene	-3.61901
ENSG00000215915.9	ATAD3C	ATPase family, AAA domain containing 3C	-3.64874
ENSG00000259436.1	CTC-378H22.2	novel transcript, antisense to POU2F2	-3.69508
ENSG00000150967.17	ABCB9	ATP binding cassette subfamily B member 9	-3.72525
ENSG00000270977.1	AC015849.16	novel transcript	-3.84129
ENSG00000102996.4	MMP15	matrix metallopeptidase 15	-4.03135
ENSG00000100558.8	PLEK2	pleckstrin 2	-4.09816
ENSG00000173264.14	GPR137	G protein-coupled receptor 137	-4.19094
ENSG00000279456.1	AL353763.1	Uncategorized gene	-4.34779
ENSG00000230487.7	PSMG3-AS1	PSMG3 antisense RNA 1 (head to head)	-4.67157
ENSG00000255872.3	RP11-613M10.9	novel transcript	-4.71645
ENSG00000264932.3	CTD-2104P17.2	novel transcript, antisense to AL3A2	-4.7664
ENSG00000279631.1	AL158211.5	Uncategorized gene	-5.32104
ENSG00000225891.1	RP3-476K8.3	novel transcript	-5.39906
ENSG00000279613.1	AC124283.5	Uncategorized gene	-5.68337
ENSG00000277634.1	Y_RNA	Y RNA	-5.91484
ENSG00000242588.5	RP11-274B21.14	novel transcript	-6.3685
ENSG00000265735.2	RN7SL5P	RNA, 7SL, cytoplasmic 5, pseudogene	-6.9674
ENSG00000260647.1	RP1-178F10.1	novel transcript, antisense to TOP3A	-7.26965
ENSG00000273702.1	RP11-758H9.2	novel transcript	-7.85758
ENSG00000173838.11	MARCH10	membrane associated ring-CH-type finger 10	-11.5164
ENSG00000239300.5	RP11-400L8.2	novel transcript	-12.0347
ENSG00000278765.1	RP5-890E16.5	novel transcript	-36.3314
ENSG00000263603.1	CTD-2349P21.5	novel transcript	-40.0119
