# Supplementary material for: Qualitative Differences Between the IFNα subtypes and IFNβ Influence Chronic Mucosal HIV-1 Pathogenesis
Source: PLoS Pathog. 2020 Oct 16;16(10):e1008986. doi: 10.1371/journal.ppat.1008986 (PMC7592919; doi:10.1371/journal.ppat.1008986)
Supplement: S9 Table — (XLSX) [file ppat.1008986.s016.xlsx]

## Sheet: Analysis of FDR 0.05
Table S9. Core ISGs that were significantly altered during chronic HIV-1 infection in the gut
Gene_ID	Gene Symbol	Gene Description	Fold-change	FDR	Function
ENSG00000225886.3	RP11-288L9.4	novel transcript, antisense to IFI6	11.882	2.64768e-05	Unknown
ENSG00000225492.6	GBP1P1	Guanylate Binding Protein 1 Pseudogene 1	7.98395	5.82997e-09	Pseudogene
ENSG00000137959.15	IFI44L	interferon induced protein 44 like	7.70938	1.37369e-05	Antiviral
ENSG00000238015.2	RP4-641G12.3	Ribosomal Protein L23 Pseudogene 3	7.55471	9.94486e-05	Unknown
ENSG00000154451.14	GBP5	guanylate binding protein 5	7.11978	5.32121e-09	Antiviral
ENSG00000119917.13	IFIT3	interferon induced protein with tetratricopeptide repeats 3	6.3326	5.53403e-05	Antiviral
ENSG00000089692.8	LAG3	lymphocyte activating 3	6.23989	2.78031e-10	Immunomodulatory
ENSG00000187608.8	ISG15	ISG15 ubiquitin-like modifier	5.82749	2.59693e-05	Antiviral
ENSG00000132530.16	XAF1	XIAP associated factor 1	5.78253	4.38114e-06	Cell death, survival, proliferation
ENSG00000130487.5	KLHDC7B	kelch domain containing 7B	5.65744	3.54522e-05	Cell metabolism
ENSG00000025708.13	TYMP	thymidine phosphorylase	5.50942	3.46522e-10	Immunomodulatory
ENSG00000126709.14	IFI6	interferon alpha inducible protein 6	5.46712	0.000275557	Cell death, survival, proliferation
ENSG00000184979.9	USP18	ubiquitin specific peptidase 18	5.37273	6.85399e-05	Negative regulator
ENSG00000157601.13	MX1	MX dynamin like GTPase 1	5.01062	5.89612e-05	Antiviral
ENSG00000225963.7	AC009950.2	novel transcript, antisense to SP110	4.93903	2.55668e-05	Unknown
ENSG00000137965.10	IFI44	interferon induced protein 44	4.67206	3.09299e-05	Antiviral
ENSG00000117228.9	GBP1	guanylate binding protein 1	4.59157	2.73254e-07	Antiviral
ENSG00000240065.7	PSMB9	proteasome subunit beta 9	4.30056	6.85336e-13	Immunomodulatory
ENSG00000111335.12	OAS2	2'-5'-oligoadenylate synthetase 2	4.25747	7.48548e-06	Antiviral
ENSG00000259529.1	RP11-468E2.4	novel transcript	4.16549	1.92635e-10	Unknown
ENSG00000185745.9	IFIT1	interferon induced protein with tetratricopeptide repeats 1	3.97422	0.00265396	Antiviral
ENSG00000213928.8	IRF9	interferon regulatory factor 9	3.91694	3.46522e-10	Innate sensing
ENSG00000162654.8	GBP4	guanylate binding protein 4	3.68822	7.00082e-06	Negative regulator
ENSG00000183486.12	MX2	MX dynamin like GTPase 2	3.57389	0.00119535	Antiviral
ENSG00000140853.15	NLRC5	NLR family CARD domain containing 5	3.50823	6.38104e-15	Innate sensing
ENSG00000282851.1	BISPR	BST2 interferon stimulated positive regulator	3.2027	1.97512e-06	Immunomodulatory
ENSG00000142089.15	IFITM3	interferon induced transmembrane protein 3	3.09973	0.0001664	Antiviral
ENSG00000130303.12	BST2	bone marrow stromal cell antigen 2	3.07314	0.000131425	Antiviral
ENSG00000177989.13	ODF3B	outer dense fiber of sperm tails 3B	3.0662	7.48548e-06	Antiviral
ENSG00000100342.20	APOL1	apolipoprotein L1	2.88897	7.01242e-06	Lipid metabolism
ENSG00000134326.11	CMPK2	cytidine/uridine monophosphate kinase 2	2.85868	0.000486297	Antiviral
ENSG00000160932.10	LY6E	lymphocyte antigen 6 family member E	2.85672	0.00043163	Immunomodulatory
ENSG00000010030.13	ETV7	ETS variant 7	2.80801	0.00236182	Cell death, survival, proliferation
ENSG00000178685.13	PARP10	poly(ADP-ribose) polymerase family member 10	2.74553	0.00108588	Cell death, survival, proliferation
ENSG00000111331.12	OAS3	2'-5'-oligoadenylate synthetase 3	2.73279	0.000816241	Antiviral
ENSG00000267074.1	RP11-1094M14.5	novel transcript, sense intronic SLFN12L	2.56462	0.00463194	Unknown
ENSG00000124256.14	ZBP1	Z-DNA binding protein 1	2.52589	0.000566308	Innate sensing
ENSG00000120217.13	CD274	CD274 molecule	2.43493	0.0100417	Immunomodulatory
ENSG00000138642.14	HERC6	HECT and RLD domain containing E3 ubiquitin protein ligase family member 6	2.43351	0.0036504	Antiviral
ENSG00000185880.12	TRIM69	tripartite motif containing 69	2.41899	5.29831e-09	Cell death, survival, proliferation
ENSG00000004468.12	CD38	CD38 molecule	2.3525	4.18188e-05	Immunomodulatory
ENSG00000140464.19	PML	promyelocytic leukemia	2.33974	7.48548e-06	Antiviral
ENSG00000177409.11	SAMD9L	sterile alpha motif domain containing 9 like	2.33399	0.000179684	Cell death, survival, proliferation
ENSG00000163568.14	AIM2	absent in melanoma 2	2.32384	0.00329656	Innate Sensing
ENSG00000124201.14	ZNFX1	zinc finger NFX1-type containing 1	2.29614	0.00053539	Unknown
ENSG00000079263.18	SP140	SP140 nuclear body protein	2.28911	0.00157691	Antiviral
ENSG00000100911.14	PSME2	proteasome activator subunit 2	2.24909	5.1943e-06	Immunomodulatory
ENSG00000185201.16	IFITM2	interferon induced transmembrane protein 2	2.21423	0.00183259	Antiviral
ENSG00000078081.7	LAMP3	lysosomal associated membrane protein 3	2.21387	0.036137	Immunomodulatory
ENSG00000198133.8	TMEM229B	TNF superfamily member 10	2.20949	0.000202033	Unknown
ENSG00000239713.7	APOBEC3G	apolipoprotein B mRNA editing enzyme catalytic subunit 3G	2.19599	0.000115249	Antiviral
ENSG00000115415.18	STAT1	signal transducer and activator of transcription 1	2.18445	4.41986e-06	Innate sensing
ENSG00000102524.11	TNFSF13B	TNF superfamily member 13b	2.18293	3.12544e-05	Immunomodulatory
ENSG00000283138.1	RP3-488M23.3	novel transcript, antisense to EFCAB4B	2.16008	0.0229063	Unknown
ENSG00000173193.13	PARP14	poly(ADP-ribose) polymerase family member 14	2.15785	0.00013171	Cell death, survival, proliferation
ENSG00000156587.15	UBE2L6	ubiquitin conjugating enzyme E2 L6	2.11686	0.000389866	Antiviral
ENSG00000272669.1	RP3-508I15.21	novel transcript, antisense to SUN2	2.10791	0.000241714	Unknown
ENSG00000119922.9	IFIT2	interferon induced protein with tetratricopeptide repeats 2	2.04057	0.0422261	Antiviral
ENSG00000132274.15	TRIM22	tripartite motif containing 22	2.02193	0.00450085	Antiviral
ENSG00000173821.19	RNF213	ring finger protein 213	1.99619	0.000279052	Ubiquitination
ENSG00000100918.12	REC8	REC8 meiotic recombination protein	1.98919	0.00091573	Cell death, survival, proliferation
ENSG00000166750.9	SLFN5	schlafen family member 5	1.97868	0.0134406	Negative regulator
ENSG00000148175.12	STOM	stomatin	1.97823	0.000198264	Metabolite transport
ENSG00000017483.14	SLC38A5	solute carrier family 38 member 5	1.97029	0.00173246	Cellular metabolism
ENSG00000116663.10	FBXO6	F-box protein 6	1.95051	0.0279609	Ubiquitination
ENSG00000130813.17	C19orf66	chromosome 19 open reading frame 66	1.94838	7.7629e-05	Unknown
ENSG00000279236.1	RP11-120K19.3	novel transcript	1.92634	0.0341197	Unknown
ENSG00000002549.12	LAP3	leucine aminopeptidase 3	1.91761	0.00155203	Cell death, survival, proliferation
ENSG00000125826.19	RBCK1	RANBP2-type and C3HC4-type zinc finger containing 1	1.89523	3.58907e-05	Ubiquitination
ENSG00000127311.9	HELB	DNA helicase B	1.87523	0.00140204	DNA replication
ENSG00000135114.12	OASL	2'-5'-oligoadenylate synthetase like	1.86375	0.0329346	Antiviral
ENSG00000163840.9	DTX3L	deltex E3 ubiquitin ligase 3L	1.83632	5.2535e-05	Ubiquitination
ENSG00000243560.3	RN7SL364P	RNA, 7SL, cytoplasmic 364, pseudogene	1.82013	0.0366809	Pseudogene
ENSG00000108771.12	DHX58	DExH-box helicase 58	1.81765	0.00136381	Innate sensing
ENSG00000161692.17	DBF4B	DBF4 zinc finger B	1.80245	0.0212967	Cell death, survival, proliferation
ENSG00000163328.13	GPR155	G protein-coupled receptor 155	1.80206	0.000729316	Cell signaling
ENSG00000068079.7	IFI35	interferon induced protein 35	1.78936	0.0046004	Negative regulator
ENSG00000170581.13	STAT2	signal transducer and activator of transcription 2	1.7873	0.000393177	Innate Sensing
ENSG00000182179.11	UBA7	ubiquitin like modifier activating enzyme 7	1.75424	0.000195922	Ubiquitination
ENSG00000136213.9	CHST12	carbohydrate sulfotransferase 12	1.73603	6.3713e-05	Glycosylation
ENSG00000221963.5	APOL6	apolipoprotein L6	1.73462	4.12628e-05	Lipid metabolism
ENSG00000135899.16	SP110	SP110 nuclear body protein	1.72501	0.00268198	Transcriptional regulation
ENSG00000128335.13	APOL2	apolipoprotein L2	1.72089	0.0309969	Lipid metabolism
ENSG00000141971.12	MVB12A	multivesicular body subunit 12A	1.68618	0.000588416	Intracellular trafficking
ENSG00000101347.8	SAMHD1	SAM and HD domain containing deoxynucleoside triphosphate triphosphohydrolase 1	1.68519	0.00963851	Antiviral
ENSG00000201649.1	RNY4P34	RNY4 pseudogene 34	1.65842	0.0335867	Pseudogene
ENSG00000110057.7	UNC93B1	unc-93 homolog B1, TLR signaling regulator	1.63721	0.00208181	Negative regulator
ENSG00000187741.14	FANCA	FA complementation group A	1.62816	0.00591283	DNA replication
ENSG00000168026.17	TTC21A	tetratricopeptide repeat domain 21A	1.62165	0.00735464	Unknown
ENSG00000168961.16	LGALS9	galectin 9	1.61229	0.00892143	Immunomodulatory
ENSG00000165949.12	IFI27	interferon alpha inducible protein 27	1.59757	0.0425502	Cell death, survival, proliferation
ENSG00000121858.10	TNFSF10	TNF superfamily member 10	1.58736	0.0166328	Cell death, survival, proliferation
ENSG00000169871.12	TRIM56	tripartite motif containing 56	1.56033	0.00175962	Innate sensing
ENSG00000105287.12	PRKD2	protein kinase D2	1.54486	0.00600159	Cellular trafficking
ENSG00000123609.10	NMI	N-myc and STAT interactor	1.52041	0.00114659	Immunomodulatory
ENSG00000171115.3	GIMAP8	GTPase, IMAP family member 8	1.51254	0.0062967	Immunomodulatory
ENSG00000234127.8	TRIM26	tripartite motif containing 26	1.5124	0.00936907	Innate sensing
ENSG00000137628.16	DDX60	DExD/H-box helicase 60	1.48917	0.0462939	Innate sensing
ENSG00000197536.10	C5orf56	chromosome 5 open reading frame 56	1.47888	0.0268703	Unknown
ENSG00000205413.7	SAMD9	sterile alpha motif domain containing 9	1.45229	0.0429813	Cell death, survival, proliferation
ENSG00000155363.18	MOV10	Mov10 RISC complex RNA helicase	1.44498	0.00401255	Antiviral
ENSG00000173786.16	CNP	2',3'-cyclic nucleotide 3' phosphodiesterase	1.43182	0.00251669	Cellular trafficking
ENSG00000115604.10	IL18R1	interleukin 18 receptor 1	1.42642	0.032898	Immunomodulatory
ENSG00000196954.13	CASP4	caspase 4	1.42506	0.012694	Cell death, survival, proliferation
ENSG00000132965.9	ALOX5AP	arachidonate 5-lipoxygenase activating protein	1.37956	0.0321892	Lipid metabolism
ENSG00000108679.12	LGALS3BP	galectin 3 binding protein	1.34112	0.0266288	Immunomodulatory
ENSG00000067066.16	SP100	SP100 nuclear antigen	1.33796	0.0369727	Transcriptional regulation
ENSG00000160710.15	ADAR	adenosine deaminase, RNA specific	1.33377	0.00353198	RNA editing
ENSG00000112343.10	TRIM38	tripartite motif containing 38	1.32481	0.00881662	Negative regulator
ENSG00000112576.12	CCND3	cyclin D3	1.32261	0.0490496	Cell cycle
ENSG00000185722.16	ANKFY1	ankyrin repeat and FYVE domain containing 1	1.31231	0.0356164	Cellular trafficking
ENSG00000136874.10	STX17	syntaxin 17	1.22162	0.0298833	Cellular trafficking
ENSG00000196141.13	SPATS2L	spermatogenesis associated serine rich 2 like	-1.22065	0.0219199	Translational regulation
ENSG00000136560.13	TANK	tudor domain containing 7	-1.2452	0.0484223	Innate sensing
ENSG00000163512.13	AZI2	5-azacytidine induced 2	-1.25227	0.02569	Innate sensing
ENSG00000120549.17	KIAA1217	Sickle Tail Protein Homolog	-1.25856	0.0295441	skeletal system development
ENSG00000102699.5	PARP4	poly(ADP-ribose) polymerase family member 4	-1.28736	0.013581	Cell death, survival, proliferation
ENSG00000106392.10	C1GALT1	core 1 synthase, glycoprotein-N-acetylgalactosamine 3-beta-galactosyltransferase 1	-1.29266	0.0461135	Glycosylation
ENSG00000169047.5	IRS1	insulin receptor substrate 1	-1.30725	0.0231803	Cell death, survival, proliferation
ENSG00000101608.12	MYL12A	myosin light chain 12A	-1.43243	0.0494075	Cellular trafficking
ENSG00000138760.8	SCARB2	scavenger receptor class B member 2	-1.44372	0.0127944	Cellular trafficking
ENSG00000172936.12	MYD88	MYD88, innate immune signal transduction adaptor	-1.53033	0.0481889	Innate sensing
ENSG00000172493.20	AFF1	AF4/FMR2 family member 1	-1.60323	0.019198	Transcriptional regulation
ENSG00000086065.13	CHMP5	charged multivesicular body protein 5	-1.71574	0.043438	Cellular trafficking
ENSG00000204147.9	ASAH2B	N-acylsphingosine amidohydrolase 2B	-1.84671	0.0242044	Lipid metabolism
ENSG00000196116.7	TDRD7	transmembrane protein 229B	-1.8964	0.0268703	Translational regulation
