# Supplementary material for: Qualitative Differences Between the IFNα subtypes and IFNβ Influence Chronic Mucosal HIV-1 Pathogenesis
Source: PLoS Pathog. 2020 Oct 16;16(10):e1008986. doi: 10.1371/journal.ppat.1008986 (PMC7592919; doi:10.1371/journal.ppat.1008986)
Supplement: S10 Table — (XLSX) [file ppat.1008986.s017.xlsx]

## Sheet: IFNbeta Results
Table S10. IFNb-specific genes that were significantly altered during chronic HIV-1 infection in the gut
Gene_ID	Symbol	Gene Description	Fold-change	FDR	Function
ENSG00000051596.9	SH2D1A	SH2 domain containing 1A	4.21488	1.06657e-09	Immunomodulatory
ENSG00000198677.10	RP11-324I22.3	novel transcript, sense intronic to CREM	2.46562	0.0263007	Unknown
ENSG00000165272.14	GPR171	G protein-coupled receptor 171	2.14868	2.79094e-06	Cell signaling
ENSG00000186130.4	IFNG-AS1	IFNG antisense RNA 1	2.09339	0.000651546	Immunomodulatory
ENSG00000055208.18	FAM78A	family with sequence similarity 78 member A	1.6785	0.0129382	Unknown
ENSG00000115109.13	CLEC2D	C-type lectin domain family 2 member D	1.67633	0.00820366	Immunomodulatory
ENSG00000261799.1	SFMBT2	Scm like with four mbt domains 2	1.56625	0.00509836	Transcriptional regulation
ENSG00000056050.6	GRN	granulin precursor	1.53565	0.00037569	Immunomodulatory
ENSG00000164961.15	HLA-A	major histocompatibility complex, class I, A	1.37373	0.0305278	Immunomodulatory
ENSG00000115128.6	PARP8	poly(ADP-ribose) polymerase family member 8	1.25823	0.0452539	Cell metabolism - vitamins
ENSG00000181788.3	EBAG9	estrogen receptor binding site associated, antigen, 9	-1.19415	0.0455078	Unknown
ENSG00000185009.12	ELF1	E74 like ETS transcription factor 1	-1.24724	0.0177935	Intracellular trafficking
ENSG00000223138.1	CEBPG	CCAAT enhancer binding protein gamma	-1.24844	0.0398327	Immunomodulatory
ENSG00000128789.20	TTC37	tetratricopeptide repeat domain 37	-1.26582	0.0149583	Unknown
ENSG00000106682.14	MICU2	mitochondrial calcium uptake 2	-1.29025	0.00969781	Membrane transport - calcium
ENSG00000126903.15	USO1	USO1 vesicle transport factor	-1.30349	0.0321061	Intracellular trafficking or transport
ENSG00000154582.16	KIAA1147	KIAA1147	-1.30673	0.0326807	Unknown
ENSG00000100325.14	ZNF654	zinc finger protein 654	-1.32515	0.00932804	Transcriptional regulation
ENSG00000077721.15	EPB41L5	erythrocyte membrane protein band 4.1 like 5	-1.32868	0.0495694	Cytoskeleton
ENSG00000139116.18	TAF4	TATA-box binding protein associated factor 4	-1.34543	0.047802	Transcriptional regulation - HIV cofactor
ENSG00000074319.12	GTF2F2	general transcription factor IIF subunit 2	-1.35025	0.024334	Transcriptional regulation - elongation
ENSG00000160058.18	EBPL	EBP like	-1.35896	0.0471433	Unknown
ENSG00000269952.1	CAPZA2	capping actin protein of muscle Z-line subunit alpha 2	-1.36485	0.0217566	Cytoskeleton - actin
ENSG00000183918.15	TAB2	TGF-beta activated kinase 1 (MAP3K7) binding protein 2	-1.37009	0.0359306	Immunomodulatory
ENSG00000057663.13	C2CD5	C2 calcium dependent domain containing 5	-1.38094	0.0345717	Intracellular trafficking or transport
ENSG00000139990.17	RNASEL	ribonuclease L	-1.38748	0.00930546	Cell death, survival and proliferation, also antiviral
ENSG00000165487.13	ASCC2	activating signal cointegrator 1 complex subunit 2	-1.38778	0.00409106	DNA Repair
ENSG00000156050.8	CCNB1IP1	cyclin B1 interacting protein 1	-1.39181	0.0278429	Cell death, survival and proliferation - cell cycle
ENSG00000134716.9	NUP54	nucleoporin 54	-1.41201	0.0166002	Nuclear import - HIV cofactor
ENSG00000163584.17	C8orf59	chromosome 8 open reading frame 59	-1.42009	0.0107635	Translational regulation
ENSG00000143933.16	MFSD14A	major facilitator superfamily domain containing 14A	-1.43752	0.0474493	Membrane transport
ENSG00000104325.6	CUL5	cullin 5	-1.4392	0.00569443	Ubiquitination, protein degradation - HIV cofactor
ENSG00000101346.12	DSCR3	VPS26 endosomal protein sorting factor C	-1.4423	0.0451548	Intracellular trafficking or transport
ENSG00000206503.11	TIMM9	translocase of inner mitochondrial membrane 9	-1.44341	0.0160743	Intracellular trafficking or transport - mitochondria
ENSG00000166266.13	FAM161B	FAM161B, centrosomal protein	-1.44444	0.00836296	Unknown
ENSG00000109390.11	GTF2B	general transcription factor IIB	-1.45169	0.0176949	Transcriptional regulation - elongation
ENSG00000135828.11	EFCAB14	EF-hand calcium binding domain 14	-1.45427	0.0257503	Unknown
ENSG00000115446.11	GTF2H1	general transcription factor IIH subunit 1	-1.47207	0.0202366	DNA Repair
ENSG00000085231.13	ZBTB6	zinc finger and BTB domain containing 6	-1.47647	0.0346962	Transcriptional regulation
ENSG00000172732.11	SMAD4	SMAD family member 4	-1.48058	0.0222592	Immunomodulatory - TGFbeta response
ENSG00000153879.8	AP3M1	adaptor related protein complex 3 subunit mu 1	-1.48837	0.0263016	Intracellular trafficking or transport
ENSG00000156875.13	KIAA0196	WASH complex subunit 5	-1.48976	0.0410462	Intracellular trafficking or transport
ENSG00000096746.17	EIF4H	eukaryotic translation initiation factor 4H	-1.49362	0.00718552	Translational regulation - initiation
ENSG00000157593.17	CCDC90B	coiled-coil domain containing 90B	-1.4972	0.0390507	Unknown
ENSG00000138750.14	FAM91A1	family with sequence similarity 91 member A1	-1.50623	0.031126	Intracellular trafficking or transport
ENSG00000143207.19	BSDC1	BSD domain containing 1	-1.50643	0.0397327	Unknown
ENSG00000143742.12	CREG1	cellular repressor of E1A stimulated genes 1	-1.53333	0.0390623	Transcriptional regulation
ENSG00000059573.8	POFUT1	protein O-fucosyltransferase 1	-1.54188	0.0131175	Glycosylation
ENSG00000131115.15	SLC25A24	solute carrier family 25 member 24	-1.54352	0.018351	Membrane transport
ENSG00000120690.14	DECR1	2,4-dienoyl-CoA reductase 1	-1.54506	0.0326807	Cell metabolism - fatty acids
ENSG00000176853.15	TSG101	tumor susceptibility 101	-1.548	0.0090962	Intracellular trafficking or transport - HIV cofactor
ENSG00000027697.13	PROSER1	proline and serine rich 1	-1.5519	0.037937	Unknown
ENSG00000198276.14	FAM89A	family with sequence similarity 89 member A	-1.55213	0.0149359	Unknown
ENSG00000126882.12	TCEB1	elongin C	-1.55247	0.0144305	Ubiquitination, protein degradation - HIV cofactor
ENSG00000138768.14	KIF21A	kinesin family member 21A	-1.55411	0.00230416	Cytoskeleton
ENSG00000182118.6	RWDD1	RWD domain containing 1	-1.5687	0.022887	Cell death, survival and proliferation -protects DRG2
ENSG00000010017.12	VIMP	selenoprotein S	-1.57152	0.000856265	Protein folding
ENSG00000147654.14	HNRNPH3	heterogeneous nuclear ribonucleoprotein H3	-1.57535	0.0456937	RNA splicing
ENSG00000174946.6	RANBP9	RAN binding protein 9	-1.57964	0.022887	Nuclear import
ENSG00000132432.13	ATG5	autophagy related 5	-1.58307	0.0366809	Immunomodulatory - autophagy
ENSG00000259330.1	CSF1	colony stimulating factor 1	-1.5977	0.0262414	Immunomodulatory - macrophages
ENSG00000164117.13	TRIQK	triple QxxK/R motif containing	-1.61576	0.0115698	Unknown
ENSG00000111832.12	PSMG2	proteasome assembly chaperone 2	-1.61808	0.0311703	Immunomodulatory - proteasome assembly
ENSG00000069493.14	FOXJ3	forkhead box J3	-1.62006	0.0478892	Transcriptional regulation
ENSG00000151883.17	MUS81	MUS81 structure-specific endonuclease subunit	-1.62511	0.037893	DNA repair - HIV cofactor
ENSG00000085491.15	DCAF5	DDB1 and CUL4 associated factor 5	-1.65038	0.00388605	Ubiquitination - HIV cofactor
ENSG00000134153.9	UBE2A	ubiquitin conjugating enzyme E2 A	-1.65065	0.0337533	Ubiquitination, protein degradation
ENSG00000184371.13	EMC7	ER membrane protein complex subunit 7	-1.65426	0.0375707	Unknown
ENSG00000121578.12	AK6	adenylate kinase 6	-1.65528	0.0406781	Cell metabolism - nucleotide
ENSG00000164828.17	UNC50	unc-50 inner nuclear membrane RNA binding protein	-1.66742	0.0182278	Unknown
ENSG00000136720.6	SIAH2	siah E3 ubiquitin protein ligase 2	-1.66948	0.0258438	Ubiquitination, protein degradation
ENSG00000143162.7	SF3B6	splicing factor 3b subunit 6	-1.67188	0.0392541	RNA splicing
ENSG00000198879.11	CALM2	calmodulin 2	-1.67193	0.0166002	Cell signaling
ENSG00000175105.6	SLC10A3	solute carrier family 10 member 3	-1.67775	0.0231848	Membrane transport
ENSG00000118680.12	RPS25	ribosomal protein S25	-1.68251	0.0424714	Translational regulation - ribosome component
ENSG00000198815.8	RFWD2	COP1, E3 ubiquitin ligase	-1.68834	0.0033128	Ubiquitination, protein degradation - p53
ENSG00000030582.16	GTF2A1	general transcription factor IIA subunit 1	-1.69194	0.0408749	Transcriptional regulation - HIV cofactor
ENSG00000135932.10	HPF1	histone PARylation factor 1	-1.70794	0.0242044	DNA repair
ENSG00000132406.11	PTPRN2	protein tyrosine phosphatase, receptor type N2	-1.70969	0.0233932	Cell signaling
ENSG00000205133.11	IFNGR1	interferon gamma receptor 1	-1.73913	0.0353509	Immunomodulatory
ENSG00000188342.11	PTS	6-pyruvoyltetrahydropterin synthase	-1.74408	0.0337533	Cell metabolism - neopterin
ENSG00000137947.11	SHFM1	SEM1, 26S proteasome complex subunit	-1.76314	0.0280992	Cell death, survival and proliferation - cell cycle
ENSG00000155744.9	OCIAD2	OCIA domain containing 2	-1.78406	0.0183776	Unknown
ENSG00000111731.12	FBXO8	F-box protein 8	-1.79999	0.00623828	Intracellular trafficking or transport
ENSG00000137500.9	NUDT21	nudix hydrolase 21	-1.80159	0.0366359	Transcriptional regulation - polyadenylation
ENSG00000167005.13	RPL22L1	ribosomal protein L22 like 1	-1.80711	0.0489733	Translational regulation - ribosome component
ENSG00000155093.17	TMEM87A	transmembrane protein 87A	-1.81775	0.0222834	Intracellular trafficking or transport
ENSG00000198898.12	NDUFC1	NADH oxidoreductase subunit C1	-1.84044	0.0246971	Cell metabolism - electron transport
ENSG00000257093.6	SRP9	signal recognition particle 9	-1.84462	0.0487978	Intracellular trafficking or transport - protein
ENSG00000103978.15	MYL12B	myosin light chain 12B	-1.84722	0.0155916	Cytoskeleton - cytokinesis, locomotion
ENSG00000131871.14	CAB39	calcium binding protein 39	-1.84997	0.0132243	Cell signaling - mTOR
ENSG00000130699.17	CYP2J2	cytochrome P450 family 2 subfamily J member 2	-1.85692	0.0170918	Cell metabolism - lipids
ENSG00000165417.11	SUN1	Sad1 and UNC84 domain containing 1	-1.8587	0.0280471	Cytoskeleton - linkage with nucleus
ENSG00000159658.10	SEP15	selenoprotein F	-1.85931	0.0068842	Protein folding
ENSG00000118181.10	RP11-283I3.6	novel transcript	-1.8608	0.0475268	Unknown
ENSG00000123179.13	ALDH18A1	aldehyde dehydrogenase 18 family member A1	-1.88299	0.0300974	Cell metabolism - amino acids
ENSG00000100575.13	ZNF227	zinc finger protein 227	-1.8877	0.0241033	Transcriptional regulation
ENSG00000100814.17	UCKL1	uridine-cytidine kinase 1 like 1	-1.89829	0.0349649	Cell metabolism - nucleotide
ENSG00000255733.5	INAFM2	InaF motif containing 2	-1.90664	0.0360075	Unknown
ENSG00000157538.13	DERA	deoxyribose-phosphate aldolase	-1.93023	0.0237166	Cell metabolism - nucleotide
ENSG00000174109.4	HS6ST1	heparan sulfate 6-O-sulfotransferase 1	-1.946	0.00727818	Extracellular matrix
ENSG00000023697.12	SEC61G	Sec61 translocon gamma subunit	-1.95849	0.0496042	Intracellular trafficking or transport - protein
ENSG00000110768.11	FAM126B	family with sequence similarity 126 member B	-1.96648	0.0116803	Cell signaling
ENSG00000141646.13	EIF1AD	eukaryotic translation initiation factor 1A domain containing	-1.98332	0.0268843	Translational regulation - initiation
ENSG00000150787.7	BAG3	BCL2 associated athanogene 3	-1.99675	0.0104602	Cell death, survival and proliferation
ENSG00000176731.11	C16orf91	chromosome 16 open reading frame 91	-2.01305	0.0195619	Unknown
ENSG00000120685.19	THOC3	THO complex 3	-2.09832	0.0331435	Transcriptional regulation - RNA export, HIV cofactor (TREX)
ENSG00000175376.8	B4GALT4	beta-1,4-galactosyltransferase 4	-2.10767	0.0132855	Glycosylation
ENSG00000183291.15	TMEM128	transmembrane protein 128	-2.13073	0.0308078	Unknown
ENSG00000145247.11	SLC35B2	solute carrier family 35 member B2	-2.66911	0.0111409	Membrane transport
ENSG00000151929.9	AQP3	aquaporin 3 (Gill blood group)	-2.68542	0.0418136	Membrane transport
ENSG00000127922.9	RNA5SP450	RNA, 5S Ribosomal Pseudogene 450	-3.28989	0.0193095	Pseudogene
