# Supplementary material for: Qualitative Differences Between the IFNα subtypes and IFNβ Influence Chronic Mucosal HIV-1 Pathogenesis
Source: PLoS Pathog. 2020 Oct 16;16(10):e1008986. doi: 10.1371/journal.ppat.1008986 (PMC7592919; doi:10.1371/journal.ppat.1008986)
Supplement: S11 Table — (XLSX) [file ppat.1008986.s018.xlsx]

## Sheet: FDR 0.05
Table S11. Correlations between altered core and IFN-specific ISGs with clinically-relevant parameters of chronic HIV-1 infection.
	Core ISGs (n=126)				IFNb-specific ISGs (n=112)
		Number (%) of ISGs	Number (%) of ISGs		Number (%) of ISGs	Number (%) of ISGs
Clinical/Immune Parameter	Sample Size*	that correlated	with (+) correlation		that correlated	with (+) correlation
IFNα	29	1 (1%)	0 (0%)		0 (0%)	0 (0%)
IFNβ	29	116 (92%)	103 (82%)		107 (96%)	8 (7%)
Blood CD4 T Cell Counts (cells/ul)	32	37 (29%)	10 (8%)		98 (88%)	97 (87%)
CD4 T cells (% viable CD45+ cells)	32	107 (85%)	9 (7%)		65 (58%)	56 (50%)
Plasma Viral Load	19	0 (0%)	0 (0%)		0 (0%)	0 (0%)
Tissue HIV RNA (per CD4 T cell)	19	0 (0%)	0 (0%)		0 (0%)	0 (0%)
LPS (pg/ml)	30	110 (87%)	98 (78%)		101 (90%)	6 (5%)
LTA (OD)	30	0 (0%)	0 (0%)		0 (0%)	0 (0%)
sCD27 (U/ml)	32	4 (3%)	4 (3%)		0 (0%)	0 (0%)
CD14 (ng/ml)	30	0 (0%)	0 (0%)		0 (0%)	0 (0%)
CD40 MFI in CD1c+ mDCs	25	0 (0%)	0 (0%)		0 (0%)	0 (0%)
iFABP (pg/ml)	32	0 (0%)	0 (0%)		0 (0%)	0 (0%)
IL-6 (pg/ml)	32	0 (0%)	0 (0%)		66 (59%)	1 (0.9%)
CRP (ug/ml)	32	0 (0%)	0 (0%)		0 (0%)	0 (0%)
USP18 TMM	32	0 (0%)	0 (0%)		0 (0%)	0 (0%)
UNC93B1 TMM	32	28 (22%)	14 (11%)		100 (89%)	2 (2%)
*Sample sizes vary, as samples were unavailable for some assays. HIV RNA measurements were performed only for PWH.
