# Supplementary material for: Qualitative Differences Between the IFNα subtypes and IFNβ Influence Chronic Mucosal HIV-1 Pathogenesis
Source: PLoS Pathog. 2020 Oct 16;16(10):e1008986. doi: 10.1371/journal.ppat.1008986 (PMC7592919; doi:10.1371/journal.ppat.1008986)
Supplement: S12 Table — (XLSX) [file ppat.1008986.s019.xlsx]

## Sheet: Analysis of FDR 0.05
Table S12. Correlation between Altered Core-ISGs and IFNβ-specific ISGs with Clinically-Relevant Parameters during Chronic HIV-1 infection.
Core ISGs								IFNβ-specific ISGs
			T-statistics data showing correlation with*								T-statistics data showing correlation with*
Gene Symbol	Gene Description	Function	Gut IFNb	Plasma LPS	Gut CD4 %	Blood CD4 counts		Symbol	Gene Description	Function	Gut IFNb	Plasma LPS	Gut CD4 %	Blood CD4 counts	Plasma IL6
PSMB9	proteasome subunit beta 9	Immunomodulatory	5.6161	4.0166	-6.1067	-3.2521		VIMP	selenoprotein S	Protein folding	-3.8448	-4.034	3.8029	3.3138	-3.3737
NLRC5	NLR family CARD domain containing 5	Innate sensing	5.2411	4.2991	-5.8238	-3.0753		KIF21A	kinesin family member 21A	Cytoskeleton	-3.9749	-4.0317	2.62	3.083	-3.026
LAG3	lymphocyte activating 3	Immunomodulatory	5.6665	3.7676	-4.6361	-3.5851		PTPRN2	protein tyrosine phosphatase, receptor type N2	Cell signaling	-3.7546	-3.5037	2.619	3.2522	-3.3276
TYMP	thymidine phosphorylase	Immunomodulatory	6.0283	3.1599	-4.4092	-2.7264		INAFM2	InaF motif containing 2	Unknown	-3.6561	-3.1588	2.5251	3.6943	-3.097
TRIM69	tripartite motif containing 69	Cell death, survival, proliferation	4.6083	3.5795	-4.8206	-2.9998		NUP54	nucleoporin 54	Nuclear import - HIV cofactor	-3.0039	-3.5017	2.6813	3.6525	-3.2706
KLHDC7B	kelch domain containing 7B	Cell metabolism	5.2164	3.3316	-4.0668	-3.1888		RWDD1	RWD domain containing 1	Cell death, survival and proliferation -protects DRG2	-3.2166	-3.8358	2.7234	3.3501	-2.8462
CHST12	carbohydrate sulfotransferase 12	Glycosylation	5.2399	3.8602	-3.7396	-2.8763		ASCC2	activating signal cointegrator 1 complex subunit 2	DNA Repair	-3.2017	-3.947	3.2798	3.0078	-2.4364
UBA7	ubiquitin like modifier activating enzyme 7	Ubiquitination	4.0553	3.7863	-3.9795	-3.8381		ZNF227	zinc finger protein 227	Transcriptional regulation	-3.8606	-3.3997	2.4396	3.6651	-2.5043
TMEM229B	TNF superfamily member 10	Unknown	4.6673	3.7434	-4.2891	-2.9329		CALM2	calmodulin 2	Cell signaling	-3.7855	-3.6639	2.4527	3.1118	-2.7833
AC009950.2	novel transcript, antisense to SP110	Unknown	4.5542	4.1063	-3.4631	-3.4391		C8orf59	chromosome 8 open reading frame 59	Translational regulation	-3.4703	-3.9417	2.6144	3.2963	-2.3455
ODF3B	outer dense fiber of sperm tails 3B	Antiviral	4.1089	3.2305	-3.9628	-3.8837		FAM126B	family with sequence similarity 126 member B	Cell signaling	-3.2475	-3.4135	2.5773	3.4955	-2.7507
IRS1	insulin receptor substrate 1	Cell death, survival, proliferation	-3.0688	-3.6615	3.0885	5.1321		SHFM1	SEM1, 26S proteasome complex subunit	Cell death, survival and proliferation - cell cycle	-3.0571	-3.84	2.3938	3.4392	-2.6989
CNP	2',3'-cyclic nucleotide 3' phosphodiesterase	Cellular trafficking	3.9694	3.7731	-3.9227	-3.0475		TIMM9	translocase of inner mitochondrial membrane 9	Intracellular trafficking or transport - mitochondria	-2.6692	-3.4195	2.9169	3.65	-2.7362
PSME2	proteasome activator subunit 2	Immunomodulatory	4.496	2.9116	-3.8573	-3.2297		CUL5	cullin 5	Ubiquitination, protein degradation - HIV cofactor	-3.2384	-3.4193	2.8847	3.3347	-2.5116
MVB12A	multivesicular body subunit 12A	Intracellular trafficking	2.751	4.0892	-3.0305	-4.3752		EIF4H	eukaryotic translation initiation factor 4H	Translational regulation - initiation	-4.0138	-3.4746	2.6383	2.8638	-2.3493
TRIM56	tripartite motif containing 56	Innate sensing	3.372	4.2627	-3.3291	-2.6698		GTF2F2	general transcription factor IIF subunit 2	Transcriptional regulation - elongation	-3.0428	-3.241	2.5952	3.1548	-3.2581
MOV10	Mov10 RISC complex RNA helicase	Antiviral	3.3068	2.8021	-3.928	-3.3688		FAM91A1	family with sequence similarity 91 member A1	Intracellular trafficking or transport	-3.2881	-3.4651	2.8301	3.2124	-2.4392
ISG15	ISG15 ubiquitin-like modifier	Antiviral	3.0842	3.5017	-3.8873	-2.9159		MICU2	mitochondrial calcium uptake 2	Membrane transport - calcium	-3.3947	-3.0117	3.5435	2.8473	-2.4024
IRF9	interferon regulatory factor 9	Innate sensing	5.2595	3.1613	-4.6367	NS		TRIQK	triple QxxK/R motif containing	Unknown	-3.2895	-3.1569	2.3741	3.8036	-2.571
PRKD2	protein kinase D2	Cellular trafficking	3.5857	3.5857	-2.8192	-2.9757		TSG101	tumor susceptibility 101	Intracellular trafficking or transport - HIV cofactor	-4.1222	-3.4663	2.3822	2.8529	-2.3238
BISPR	BST2 interferon stimulated positive regulator	Immunomodulatory	4.4206	3.0321	-5.4483	NS		SH2D1A	SH2 domain containing 1A	Immunomodulatory	6.1974	3.0428	-5.8287	NS	NS
ASAH2B	N-acylsphingosine amidohydrolase 2B	Lipid metabolism	-3.5647	-3.3896	2.3578	3.5241		C16orf91	chromosome 16 open reading frame 91	Unknown	-2.7882	-2.9861	2.4585	3.416	-3.3916
GBP1P1	Guanylate Binding Protein 1 Pseudogene 1	Pseudogene	4.9231	3.4402	-4.2839	NS		GRN	granulin precursor	Immunomodulatory	2.286	3.0074	-3.4568	-3.7925	2.469
CD38	CD38 molecule	Immunomodulatory	6.268	2.9201	-3.3809	NS		B4GALT4	beta-1,4-galactosyltransferase 4	Glycosylation	-2.9855	-3.6116	2.6105	2.9893	-2.6701
GBP5	guanylate binding protein 5	Antiviral	5.273	2.9908	-4.267	NS		SEC61G	Sec61 translocon gamma subunit	Intracellular trafficking or transport - protein	-3.1665	-3.3384	2.7543	3.2508	-2.3536
ZNFX1	zinc finger NFX1-type containing 1	Unknown	3.2238	3.6289	-2.854	-2.6327		FBXO8	F-box protein 8	Intracellular trafficking or transport	-3.2056	-3.1978	2.5851	2.9153	-2.9504
UNC93B1	unc-93 homolog B1, TLR signaling regulator	Negative regulator	3.0334	2.6917	-2.8187	-3.332		ALDH18A1	aldehyde dehydrogenase 18 family member A1	Cell metabolism - amino acids	-3.8773	-3.4247	2.4647	2.7886	-2.2978
SP140	SP140 nuclear body protein	Antiviral	5.7559	2.7234	-3.3587	NS		SLC25A24	solute carrier family 25 member 24	Membrane transport	-3.4845	-2.9188	2.7972	3.1462	-2.4696
TNFSF13B	TNF superfamily member 13b	Immunomodulatory	5.3999	2.5427	-3.7392	NS		AP3M1	adaptor related protein complex 3 subunit mu 1	Intracellular trafficking or transport	-3.2144	-3.6117	2.4107	2.8021	-2.6655
APOL1	apolipoprotein L1	Lipid metabolism	4.8659	3.0808	-3.7169	NS		HS6ST1	heparan sulfate 6-O-sulfotransferase 1	Extracellular matrix	-3.3991	-3.3695	2.7807	2.5662	-2.5339
GBP1	guanylate binding protein 1	Antiviral	4.4769	3.1718	-3.987	NS		BAG3	BCL2 associated athanogene 3	Cell death, survival and proliferation	-2.9826	-3.255	2.5755	3.1067	-2.7275
PML	promyelocytic leukemia	Antiviral	4.3175	3.785	-3.5126	NS		EMC7	ER membrane protein complex subunit 7	Unknown	-2.6636	-3.3075	2.6068	3.4109	-2.6397
C1GALT1	core 1 synthase, glycoprotein-N-acetylgalactosamine 3-beta-galactosyltransferase 1	Glycosylation	-2.6119	-2.9575	2.5801	3.4125		NDUFC1	NADH oxidoreductase subunit C1	Cell metabolism - electron transport	-3.0978	-3.3093	2.5096	3.1569	-2.3941
TRIM38	tripartite motif containing 38	Negative regulator	4.3804	3.5184	-3.6408	NS		SRP9	signal recognition particle 9	Intracellular trafficking or transport - protein	-3.1534	-3.0485	2.3793	3.4324	-2.3412
APOL6	apolipoprotein L6	Lipid metabolism	3.91	3.3124	-4.2645	NS		EBPL	EBP like	Unknown	-2.4497	-2.7883	2.3653	3.1763	-3.228
APOBEC3G	apolipoprotein B mRNA editing enzyme catalytic subunit 3G	Antiviral	5.0912	2.2717	-4.0842	NS		RFWD2	COP1, E3 ubiquitin ligase	Ubiquitination, protein degradation - p53	-4.2995	-2.9073	3.3148	3.4733	NS
RBCK1	RANBP2-type and C3HC4-type zinc finger containing 1	Ubiquitination	3.5189	4.4596	-3.3944	NS		ZNF654	zinc finger protein 654	Transcriptional regulation	-3.5253	-2.7827	2.5704	2.5726	-2.4846
GBP4	guanylate binding protein 4	Negative regulator	4.6134	2.8794	-3.8257	NS		SLC10A3	solute carrier family 10 member 3	Membrane transport	-3.573	-2.827	2.6545	2.536	-2.3309
SLC38A5	solute carrier family 38 member 5	Cellular metabolism	3.2091	2.4878	-2.5642	-2.7604		GTF2H1	general transcription factor IIH subunit 1	DNA Repair	-2.9321	-2.8892	2.401	3.2961	-2.3876
C19orf66	chromosome 19 open reading frame 66	Unknown	4.076	2.4548	-4.4669	NS		OCIAD2	OCIA domain containing 2	Unknown	-3.172	-3.0004	2.6976	2.4006	-2.3556
PARP14	poly(ADP-ribose) polymerase family member 14	Cell death, survival, proliferation	3.8885	3.2039	-3.7378	NS		DCAF5	DDB1 and CUL4 associated factor 5	Ubiquitination - HIV cofactor	-3.1822	-4.0426	2.7625	3.5692	NS
RNF213	ring finger protein 213	Ubiquitination	3.7285	3.3974	-3.6626	NS		PTS	6-pyruvoyltetrahydropterin synthase	Cell metabolism - neopterin	-3.4405	-3.4613	NS	3.3407	-3.1714
AIM2	absent in melanoma 2	Innate Sensing	4.6339	2.7919	-3.3593	NS		SEP15	selenoprotein F	Protein folding	-2.8876	-3.7381	3.475	3.2979	NS
DTX3L	deltex E3 ubiquitin ligase 3L	Ubiquitination	3.53	3.8245	-3.4252	NS		DECR1	2,4-dienoyl-CoA reductase 1	Cell metabolism - fatty acids	-2.8318	-2.9395	2.4248	2.7258	-2.3738
STAT1	signal transducer and activator of transcription 1	Innate sensing	3.7918	2.3136	-4.4551	NS		UBE2A	ubiquitin conjugating enzyme E2 A	Ubiquitination, protein degradation	-3.0824	-2.7719	2.3133	2.668	-2.3775
CHMP5	charged multivesicular body protein 5	Cellular trafficking	-2.6658	-2.7858	2.2769	2.734		MUS81	MUS81 structure-specific endonuclease subunit	DNA repair - HIV cofactor	-2.8905	-3.5095	NS	3.8092	-2.9642
GPR155	G protein-coupled receptor 155	Cell signaling	4.3788	3.3589	-2.7141	NS		TCEB1	elongin C	Ubiquitination, protein degradation - HIV cofactor	-3.201	-3.4582	NS	3.7957	-2.6457
SP110	SP110 nuclear body protein	Transcriptional regulation	4.6425	2.4187	-3.3211	NS		HPF1	histone PARylation factor 1	DNA repair	-2.7989	-4.2204	2.5201	3.4914	NS
ZBP1	Z-DNA binding protein 1	Innate sensing	5.1957	2.2953	-2.8778	NS		USO1	USO1 vesicle transport factor	Intracellular trafficking or transport	-3.4273	-3.1115	NS	3.774	-2.538
NMI	N-myc and STAT interactor	Immunomodulatory	3.0446	3.4353	-3.8145	NS		GTF2A1	general transcription factor IIA subunit 1	Transcriptional regulation - HIV cofactor	-3.0114	-3.6159	NS	3.5307	-2.6391
OAS2	2'-5'-oligoadenylate synthetase 2	Antiviral	3.5576	2.82	-3.8632	NS		TMEM87A	transmembrane protein 87A	Intracellular trafficking or transport	-3.0449	-3.2523	NS	3.4449	-2.8041
HELB	DNA helicase B	DNA replication	4.1984	3.1528	-2.8355	NS		SUN1	Sad1 and UNC84 domain containing 1	Cytoskeleton - linkage with nucleus	-3.0581	-3.4132	NS	3.397	-2.6712
AFF1	AF4/FMR2 family member 1	Transcriptional regulation	-4.0818	-2.7966	NS	3.1855		CSF1	colony stimulating factor 1	Immunomodulatory - macrophages	-2.1199	-3.623	2.712	4.0772	NS
GIMAP8	GTPase, IMAP family member 8	Immunomodulatory	5.406	2.2114	-2.3137	NS		UNC50	unc-50 inner nuclear membrane RNA binding protein	Unknown	-2.9103	-3.1346	NS	3.5608	-2.9232
TDRD7	transmembrane protein 229B	Translational regulation	-2.9569	-3.32	NS	3.4878		CAPZA2	capping actin protein of muscle Z-line subunit alpha 2	Cytoskeleton - actin	-4.2461	-2.8629	NS	3.012	-2.3844
PARP10	poly(ADP-ribose) polymerase family member 10	Cell death, survival, proliferation	3.0714	2.8098	-3.8357	NS		CAB39	calcium binding protein 39	Cell signaling - mTOR	-3.9044	-2.9709	2.4738	3.129	NS
LGALS3BP	galectin 3 binding protein	Immunomodulatory	NS	2.8356	-2.9335	-3.8629		RPS25	ribosomal protein S25	Translational regulation - ribosome component	-2.7405	-3.1958	NS	3.3688	-3.1141
SAMD9L	sterile alpha motif domain containing 9 like	Cell death, survival, proliferation	3.7945	2.2345	-3.5533	NS		NUDT21	nudix hydrolase 21	Transcriptional regulation - polyadenylation	-3.165	-3.4087	NS	3.3854	-2.3639
STOM	stomatin	Metabolite transport	3.5611	2.944	-3.0346	NS		SF3B6	splicing factor 3b subunit 6	RNA splicing	-3.3538	-3.1745	NS	3.1156	-2.5919
XAF1	XIAP associated factor 1	Cell death, survival, proliferation	3.4896	2.4319	-3.6082	NS		CCDC90B	coiled-coil domain containing 90B	Unknown	-3.0265	-3.1492	NS	3.2212	-2.837
BST2	bone marrow stromal cell antigen 2	Antiviral	3.6659	2.4045	-3.3601	NS		FAM89A	family with sequence similarity 89 member A	Unknown	-2.5337	-2.6869	3.0425	3.9698	NS
IFI44L	interferon induced protein 44 like	Antiviral	2.9956	2.5329	-3.8202	NS		TTC37	tetratricopeptide repeat domain 37	Unknown	-2.34	-2.9441	2.679	4.162	NS
MYD88	MYD88, innate immune signal transduction adaptor	Innate sensing	-2.8835	-2.6858	NS	3.7623		UCKL1	uridine-cytidine kinase 1 like 1	Cell metabolism - nucleotide	-2.6334	-3.287	NS	3.627	-2.4736
MX1	MX dynamin like GTPase 1	Antiviral	2.8262	2.8006	-3.6674	NS		GPR171	G protein-coupled receptor 171	Cell signaling	4.2831	2.3072	-5.3443	NS	NS
STAT2	signal transducer and activator of transcription 2	Innate Sensing	3.1765	2.3487	-3.7448	NS		EIF1AD	eukaryotic translation initiation factor 1A domain containing	Translational regulation - initiation	-2.7142	-3.0167	NS	3.5557	-2.5728
ANKFY1	ankyrin repeat and FYVE domain containing 1	Cellular trafficking	3.2403	3.6815	-2.2586	NS		CLEC2D	C-type lectin domain family 2 member D	Immunomodulatory	5.8248	2.3337	-3.5591	NS	NS
TTC21A	tetratricopeptide repeat domain 21A	Unknown	2.8971	3.041	-3.0965	NS		ATG5	autophagy related 5	Immunomodulatory - autophagy	-3.3591	-2.8311	NS	2.8881	-2.6201
IFITM3	interferon induced transmembrane protein 3	Antiviral	3.5177	2.6741	-2.8187	NS		DSCR3	VPS26 endosomal protein sorting factor C	Intracellular trafficking or transport	-3.2469	-2.8713	NS	2.5175	-3.0086
IFIT3	interferon induced protein with tetratricopeptide repeats 3	Antiviral	2.9545	2.8405	-3.1158	NS		PSMG2	proteasome assembly chaperone 2	Immunomodulatory - proteasome assembly	-3.1785	-2.8224	2.3557	3.217	NS
LY6E	lymphocyte antigen 6 family member E	Immunomodulatory	3.5918	2.2032	-2.9674	NS		MYL12B	myosin light chain 12B	Cytoskeleton - cytokinesis, locomotion	-3.4329	-2.853	NS	2.7802	-2.3652
CCND3	cyclin D3	Cell cycle	3.0415	2.7379	NS	-2.9691		CREG1	cellular repressor of E1A stimulated genes 1	Transcriptional regulation	-2.8588	-3.0563	NS	3.0131	-2.4014
ADAR	adenosine deaminase, RNA specific	RNA editing	2.7225	2.4993	-3.5187	NS		EPB41L5	erythrocyte membrane protein band 4.1 like 5	Cytoskeleton	-3.5591	-2.5048	2.4662	2.7701	NS
IFI44	interferon induced protein 44	Antiviral	2.7239	2.7405	-3.2658	NS		DERA	deoxyribose-phosphate aldolase	Cell metabolism - nucleotide	-2.7796	-2.8793	2.8388	2.8014	NS
IFITM2	interferon induced transmembrane protein 2	Antiviral	3.309	2.994	-2.389	NS		SIAH2	siah E3 ubiquitin protein ligase 2	Ubiquitination, protein degradation	-2.7077	-3.0864	2.4562	2.9781	NS
MYL12A	myosin light chain 12A	Cellular trafficking	-3.6906	-2.3378	NS	2.6627		FOXJ3	forkhead box J3	Transcriptional regulation	-2.8899	-2.5191	NS	3.3658	-2.4467
TNFSF10	TNF superfamily member 10	Cell death, survival, proliferation	3.1991	2.9372	-2.5287	NS		GTF2B	general transcription factor IIB	Transcriptional regulation - elongation	-2.9134	-3.0193	NS	2.7436	-2.5422
ALOX5AP	arachidonate 5-lipoxygenase activating protein	Lipid metabolism	3.1643	2.7761	NS	-2.6167		TMEM128	transmembrane protein 128	Unknown	-2.8555	-2.4766	NS	3.3675	-2.4006
LGALS9	galectin 9	Immunomodulatory	2.2169	3.6927	NS	-2.6286		EFCAB14	EF-hand calcium binding domain 14	Unknown	-3.4677	-2.2806	2.3252	2.9957	NS
SP100	SP100 nuclear antigen	Transcriptional regulation	2.6477	2.4035	-3.4135	NS		AK6	adenylate kinase 6	Cell metabolism - nucleotide	-3.1971	-3.7772	NS	3.9875	NS
PARP4	poly(ADP-ribose) polymerase family member 4	Cell death, survival, proliferation	-3.1846	NS	2.3706	2.8844		AQP3	aquaporin 3 (Gill blood group)	Membrane transport	-2.8572	-2.449	NS	2.9915	-2.4881
IFI6	interferon alpha inducible protein 6	Cell death, survival, proliferation	2.6805	2.6621	-3.0864	NS		MFSD14A	major facilitator superfamily domain containing 14A	Membrane transport	-2.6166	-2.3157	2.5908	3.2516	NS
TRIM26	tripartite motif containing 26	Innate sensing	2.6937	2.8623	NS	-2.8465		RPL22L1	ribosomal protein L22 like 1	Translational regulation - ribosome component	0	-2.6946	2.5851	2.8312	-2.5178
USP18	ubiquitin specific peptidase 18	Negative regulator	2.7746	2.727	-2.7482	NS		SMAD4	SMAD family member 4	Immunomodulatory - TGFbeta response	-3.8417	-3.2103	NS	3.1378	NS
CMPK2	cytidine/uridine monophosphate kinase 2	Antiviral	2.1611	2.6839	-3.397	NS		SLC35B2	solute carrier family 35 member B2	Membrane transport	-3.6401	-3.2607	NS	3.2469	NS
OAS3	2'-5'-oligoadenylate synthetase 3	Antiviral	2.1747	2.6554	-3.3954	NS		CYP2J2	cytochrome P450 family 2 subfamily J member 2	Cell metabolism - lipids	-3.5004	-3.3394	NS	3.192	NS
DDX60	DExD/H-box helicase 60	Innate sensing	2.1679	2.1654	-3.7111	NS		HNRNPH3	heterogeneous nuclear ribonucleoprotein H3	RNA splicing	-3.3074	-3.0878	NS	3.3485	NS
LAP3	leucine aminopeptidase 3	Cell death, survival, proliferation	2.6132	2.7178	-2.6858	NS		IFNGR1	interferon gamma receptor 1	Immunomodulatory	-2.948	-2.9448	NS	3.2194	NS
SCARB2	scavenger receptor class B member 2	Cellular trafficking	-2.8987	-2.6357	2.2969	NS		ZBTB6	zinc finger and BTB domain containing 6	Transcriptional regulation	-3.6248	-2.638	NS	2.7883	NS
ETV7	ETS variant 7	Cell death, survival, proliferation	2.7068	2.2076	-2.7534	NS		CEBPG	CCAAT enhancer binding protein gamma	Immunomodulatory	-4.3185	-2.3398	2.3746	NS	NS
AZI2	5-azacytidine induced 2	Innate sensing	-3.0027	-2.1701	2.4767	NS		POFUT1	protein O-fucosyltransferase 1	Glycosylation	-3.3931	-2.4603	NS	2.96	NS
MX2	MX dynamin like GTPase 2	Antiviral	3.0147	2.184	-2.4306	NS		FAM78A	family with sequence similarity 78 member A	Unknown	5.9268	NS	-2.8647	NS	NS
IFI35	interferon induced protein 35	Negative regulator	2.6526	2.1539	-2.8176	NS		RANBP9	RAN binding protein 9	Nuclear import	-3.571	-2.2233	NS	2.9188	NS
FBXO6	F-box protein 6	Ubiquitination	2.815	2.1289	-2.4686	NS		TAF4	TATA-box binding protein associated factor 4	Transcriptional regulation - HIV cofactor	-3.6658	-2.4347	NS	2.5572	NS
UBE2L6	ubiquitin conjugating enzyme E2 L6	Antiviral	3.3042	NS	-3.9275	NS		SFMBT2	Scm like with four mbt domains 2	Transcriptional regulation	2.831	2.7762	-2.9879	NS	NS
REC8	REC8 meiotic recombination protein	Cell death, survival, proliferation	3.654	NS	-3.564	NS		EBAG9	estrogen receptor binding site associated, antigen, 9	Unknown	-3.3834	-2.5216	NS	NS	-2.3397
SPATS2L	spermatogenesis associated serine rich 2 like	Translational regulation	-2.5155	-2.2573	2.4146	NS		RNASEL	ribonuclease L	Cell death, survival and proliferation, also antiviral	-3.1115	-2.5631	NS	2.3984	NS
HERC6	HECT and RLD domain containing E3 ubiquitin protein ligase family member 6	Antiviral	2.3595	2.1993	-2.4922	NS		PROSER1	proline and serine rich 1	Unknown	-2.3635	-2.4577	NS	3.2087	NS
TRIM22	tripartite motif containing 22	Antiviral	2.9149	NS	-3.7353	NS		THOC3	THO complex 3	Transcriptional regulation - RNA export, HIV cofactor (TREX)	-2.674	-2.5394	NS	2.6468	NS
SAMHD1	SAM and HD domain containing deoxynucleoside triphosphate triphosphohydrolase 1	Antiviral	4.374	2.1971	NS	NS		BSDC1	BSD domain containing 1	Unknown	-2.7568	-2.2736	NS	2.7972	NS
RN7SL364P	RNA, 7SL, cytoplasmic 364, pseudogene	Pseudogene	2.916	NS	-3.2621	NS		PARP8	poly(ADP-ribose) polymerase family member 8	Cell metabolism - vitamins	4.1599	NS	-3.2753	NS	NS
DHX58	DExH-box helicase 58	Innate sensing	2.351	NS	-3.7657	NS		TAB2	TGF-beta activated kinase 1 (MAP3K7) binding protein 2	Immunomodulatory	-3.5986	NS	NS	3.4502	NS
STX17	syntaxin 17	Cellular trafficking	NS	2.958	-3.1232	NS		KIAA1147	KIAA1147	Unknown	-3.4518	NS	NS	3.0603	NS
CASP4	caspase 4	Cell death, survival, proliferation	3.727	NS	-2.2624	NS		ELF1	E74 like ETS transcription factor 1	Intracellular trafficking	-3.463	NS	2.472	NS	NS
FANCA	FA complementation group A	DNA replication	3.5209	NS	-2.1907	NS		KIAA0196	WASH complex subunit 5	Intracellular trafficking or transport	-3.3072	-2.5218	NS	NS	NS
C5orf56	chromosome 5 open reading frame 56	Unknown	2.9748	NS	-2.597	NS		RNA5SP450	RNA, 5S Ribosomal Pseudogene 450	Pseudogene	-2.6665	NS	NS	2.7428	NS
IFI27	interferon alpha inducible protein 27	Cell death, survival, proliferation	NS	2.2636	-3.2869	NS		CCNB1IP1	cyclin B1 interacting protein 1	Cell death, survival and proliferation - cell cycle	-2.8821	NS	NS	2.1318	NS
TANK	tudor domain containing 7	Innate sensing	NS	-2.8362	NS	2.6976		RP11-283I3.6	novel transcript	Unknown	-2.5577	NS	NS	NS	NS
SAMD9	sterile alpha motif domain containing 9	Cell death, survival, proliferation	NS	2.3492	-2.4924	NS		C2CD5	C2 calcium dependent domain containing 5	Intracellular trafficking or transport	NS	NS	NS	2.537	NS
IFIT1	interferon induced protein with tetratricopeptide repeats 1	Antiviral	NS	2.2804	-2.4807	NS		RP11-324I22.3	novel transcript, sense intronic to CREM	Unknown	NS	NS	NS	NS	NS
KIAA1217	Sickle Tail Protein Homolog	skeletal system development	-2.4376	NS	2.1795	NS		IFNG-AS1	IFNG antisense RNA 1	Immunomodulatory	NS	NS	NS	NS	NS
IL18R1	interleukin 18 receptor 1	Immunomodulatory	NS	3.5537	NS	NS		HLA-A	major histocompatibility complex, class I, A	Immunomodulatory	NS	NS	NS	NS	NS
SLFN5	schlafen family member 5	Negative regulator	3.0959	NS	NS	NS		FAM161B	FAM161B, centrosomal protein	Unknown	NS	NS	NS	NS	NS
DBF4B	DBF4 zinc finger B	Cell death, survival, proliferation	3.0132	NS	NS	NS
OASL	2'-5'-oligoadenylate synthetase like	Antiviral	NS	2.7297	NS	NS
RNY4P34	RNY4 pseudogene 34	Pseudogene	NS	2.6627	NS	NS
CD274	CD274 molecule	Immunomodulatory	2.575	NS	NS	NS
APOL2	apolipoprotein L2	Lipid metabolism	2.3861	NS	NS	NS
LAMP3	lysosomal associated membrane protein 3	Immunomodulatory	2.1445	NS	NS	NS
RP11-288L9.4	novel transcript, antisense to IFI6	Unknown	NS	NS	NS	NS
RP4-641G12.3	Ribosomal Protein L23 Pseudogene 3	Unknown	NS	NS	NS	NS
RP11-468E2.4	novel transcript	Unknown	NS	NS	NS	NS
RP11-1094M14.5	novel transcript, sense intronic SLFN12L	Unknown	NS	NS	NS	NS
RP3-488M23.3	novel transcript, antisense to EFCAB4B	Unknown	NS	NS	NS	NS
RP3-508I15.21	novel transcript, antisense to SUN2	Unknown	NS	NS	NS	NS
IFIT2	interferon induced protein with tetratricopeptide repeats 2	Antiviral	NS	NS	NS	NS
RP11-120K19.3	novel transcript	Unknown	NS	NS	NS	NS
*T-statistics data are presented. Positive values are positive correlations; negative values are negative correlations. All associations were statistically-significant, with FDR ≤ 0.05; NS = not significant.
