# Supplementary material for: Qualitative Differences Between the IFNα subtypes and IFNβ Influence Chronic Mucosal HIV-1 Pathogenesis
Source: PLoS Pathog. 2020 Oct 16;16(10):e1008986. doi: 10.1371/journal.ppat.1008986 (PMC7592919; doi:10.1371/journal.ppat.1008986)
Supplement: S13 Table — (XLSX) [file ppat.1008986.s020.xlsx]

## Sheet: UNC93B1
	Table S13. Correlations between USP18 and UNC93B1 and core ISGs or IFNb-specific ISGs.
	*NS represents a non-significant (≥ 5% FDR) correlation. Negative correlations are in red and positive correlations are in blue. Numbers correspond to Pearson's correlation coefficients.
	PWH-altered Core ISGs (n=126)					PWH-altered IFNb-specific ISGs (n=112)
			USP18	UNC93B1				USP18	UNC93B1
	Gene_ID	Gene Symbol	Pearson's Correlation Coefficient			Gene_ID	Gene Symbol	Pearson's Correlation Coefficient
	ENSG00000002549.12	LAP3	NS	NS		ENSG00000010017.12	VIMP	NS	-0.401022
	ENSG00000086065.13	CHMP5	NS	-0.456622		ENSG00000069493.14	FOXJ3	NS	NS
	ENSG00000185880.12	TRIM69	NS	NS		ENSG00000198276.14	FAM89A	NS	-0.520559
	ENSG00000187608.8	ISG15	NS	0.602802		ENSG00000198677.10	RP11-324I22.3	NS	-0.564667
	ENSG00000187741.14	FANCA	NS	NS		ENSG00000198815.8	RFWD2	NS	-0.501241
	ENSG00000196116.7	TDRD7	NS	-0.613909		ENSG00000198879.11	CALM2	NS	NS
	ENSG00000196141.13	SPATS2L	NS	-0.480528		ENSG00000198898.12	NDUFC1	NS	-0.428316
	ENSG00000196954.13	CASP4	NS	NS		ENSG00000205133.11	IFNGR1	NS	-0.496384
	ENSG00000197536.10	C5orf56	NS	NS		ENSG00000206503.11	TIMM9	NS	NS
	ENSG00000198133.8	TMEM229B	NS	NS		ENSG00000223138.1	CEBPG	NS	-0.430917
	ENSG00000201649.1	RNY4P34	NS	NS		ENSG00000255733.5	INAFM2	NS	NS
	ENSG00000204147.9	ASAH2B	NS	-0.546188		ENSG00000257093.6	SRP9	NS	-0.475355
	ENSG00000089692.8	LAG3	NS	0.519421		ENSG00000074319.12	GTF2F2	NS	-0.483569
	ENSG00000205413.7	SAMD9	NS	NS		ENSG00000259330.1	CSF1	NS	-0.392445
	ENSG00000213928.8	IRF9	NS	NS		ENSG00000261799.1	SFMBT2	NS	-0.482529
	ENSG00000221963.5	APOL6	NS	NS		ENSG00000269952.1	CAPZA2	NS	NS
	ENSG00000225492.6	GBP1P1	NS	0.45441		ENSG00000077721.15	EPB41L5	NS	-0.39622
	ENSG00000225886.3	RP11-288L9.4	NS	NS		ENSG00000085231.13	ZBTB6	NS	-0.510916
	ENSG00000225963.7	AC009950.2	NS	0.512439		ENSG00000085491.15	DCAF5	NS	-0.402914
	ENSG00000234127.8	TRIM26	NS	NS		ENSG00000096746.17	EIF4H	NS	-0.513263
	ENSG00000238015.2	RP4-641G12.3	NS	NS		ENSG00000100325.14	ZNF654	NS	-0.37507
	ENSG00000239713.7	APOBEC3G	NS	NS		ENSG00000100575.13	ZNF227	NS	NS
	ENSG00000240065.7	PSMB9	NS	NS		ENSG00000100814.17	UCKL1	NS	-0.530648
	ENSG00000100342.20	APOL1	NS	NS		ENSG00000101346.12	DSCR3	NS	-0.453101
	ENSG00000243560.3	RN7SL364P	NS	NS		ENSG00000023697.12	SEC61G	NS	-0.471678
	ENSG00000259529.1	RP11-468E2.4	NS	NS		ENSG00000103978.15	MYL12B	NS	-0.474734
	ENSG00000267074.1	RP11-1094M14.5	NS	NS		ENSG00000104325.6	CUL5	NS	-0.447677
	ENSG00000272669.1	RP3-508I15.21	NS	NS		ENSG00000106682.14	MICU2	NS	-0.419342
	ENSG00000279236.1	RP11-120K19.3	NS	NS		ENSG00000109390.11	GTF2B	NS	-0.448024
	ENSG00000282851.1	BISPR	NS	NS		ENSG00000110768.11	FAM126B	NS	-0.431023
	ENSG00000283138.1	RP3-488M23.3	NS	NS		ENSG00000111731.12	FBXO8	NS	-0.51902
	ENSG00000100911.14	PSME2	NS	NS		ENSG00000111832.12	PSMG2	NS	-0.375306
	ENSG00000100918.12	REC8	NS	NS		ENSG00000115109.13	CLEC2D	NS	-0.453386
	ENSG00000101347.8	SAMHD1	NS	NS		ENSG00000115128.6	PARP8	NS	-0.409883
	ENSG00000101608.12	MYL12A	NS	-0.464615		ENSG00000115446.11	GTF2H1	NS	-0.474279
	ENSG00000102524.11	TNFSF13B	NS	NS		ENSG00000027697.13	PROSER1	NS	-0.52058
	ENSG00000102699.5	PARP4	NS	-0.66958		ENSG00000118181.10	RP11-283I3.6	NS	-0.483145
	ENSG00000105287.12	PRKD2	NS	NS		ENSG00000118680.12	RPS25	NS	-0.50135
	ENSG00000004468.12	CD38	NS	NS		ENSG00000120685.19	THOC3	NS	-0.432606
	ENSG00000106392.10	C1GALT1	NS	-0.496606		ENSG00000120690.14	DECR1	NS	-0.489653
	ENSG00000108679.12	LGALS3BP	NS	NS		ENSG00000121578.12	AK6	NS	-0.526685
	ENSG00000108771.12	DHX58	NS	NS		ENSG00000123179.13	ALDH18A1	NS	-0.403029
	ENSG00000110057.7	UNC93B1	NS	0.479439		ENSG00000126882.12	TCEB1	NS	NS
	ENSG00000111331.12	OAS3	NS	NS		ENSG00000126903.15	USO1	NS	-0.366255
	ENSG00000111335.12	OAS2	NS	0.486943		ENSG00000127922.9	RNA5SP450	NS	-0.499023
	ENSG00000112343.10	TRIM38	NS	NS		ENSG00000128789.20	TTC37	NS	-0.372581
	ENSG00000112576.12	CCND3	NS	NS		ENSG00000030582.16	GTF2A1	NS	0.480398
	ENSG00000115415.18	STAT1	NS	NS		ENSG00000130699.17	CYP2J2	NS	-0.375651
	ENSG00000115604.10	IL18R1	NS	NS		ENSG00000131115.15	SLC25A24	NS	-0.455155
	ENSG00000010030.13	ETV7	NS	NS		ENSG00000131871.14	CAB39	NS	-0.440065
	ENSG00000116663.10	FBXO6	NS	NS		ENSG00000132406.11	PTPRN2	NS	-0.472005
	ENSG00000117228.9	GBP1	NS	NS		ENSG00000132432.13	ATG5	NS	-0.390621
	ENSG00000119917.13	IFIT3	NS	0.456448		ENSG00000134153.9	UBE2A	NS	-0.435847
	ENSG00000119922.9	IFIT2	NS	NS		ENSG00000134716.9	NUP54	NS	-0.460636
	ENSG00000120217.13	CD274	NS	NS		ENSG00000135828.11	EFCAB14	NS	-0.564902
	ENSG00000120549.17	KIAA1217	NS	-0.524103		ENSG00000135932.10	HPF1	NS	-0.49882
	ENSG00000121858.10	TNFSF10	NS	NS		ENSG00000136720.6	SIAH2	NS	-0.466525
	ENSG00000123609.10	NMI	NS	NS		ENSG00000051596.9	SH2D1A	NS	-0.392832
	ENSG00000124201.14	ZNFX1	NS	NS		ENSG00000137500.9	NUDT21	NS	-0.469785
	ENSG00000124256.14	ZBP1	NS	NS		ENSG00000137947.11	SHFM1	NS	-0.397952
	ENSG00000017483.14	SLC38A5	NS	NS		ENSG00000138750.14	FAM91A1	NS	-0.497142
	ENSG00000125826.19	RBCK1	NS	NS		ENSG00000138768.14	KIF21A	NS	-0.468975
	ENSG00000126709.14	IFI6	NS	0.456516		ENSG00000139116.18	TAF4	NS	-0.547588
	ENSG00000127311.9	HELB	NS	NS		ENSG00000139990.17	RNASEL	NS	-0.548052
	ENSG00000128335.13	APOL2	NS	NS		ENSG00000141646.13	EIF1AD	NS	-0.428995
	ENSG00000130303.12	BST2	NS	NS		ENSG00000143162.7	SF3B6	NS	-0.375151
	ENSG00000130487.5	KLHDC7B	NS	NS		ENSG00000143207.19	BSDC1	NS	-0.450635
	ENSG00000130813.17	C19orf66	NS	NS		ENSG00000143742.12	CREG1	NS	-0.478626
	ENSG00000132274.15	TRIM22	NS	NS		ENSG00000055208.18	FAM78A	NS	-0.486802
	ENSG00000132530.16	XAF1	NS	NS		ENSG00000143933.16	MFSD14A	NS	-0.400251
	ENSG00000132965.9	ALOX5AP	NS	NS		ENSG00000145247.11	SLC35B2	NS	NS
	ENSG00000025708.13	TYMP	NS	NS		ENSG00000147654.14	HNRNPH3	NS	-0.456866
	ENSG00000134326.11	CMPK2	NS	NS		ENSG00000150787.7	BAG3	NS	-0.388486
	ENSG00000135114.12	OASL	NS	NS		ENSG00000151883.17	MUS81	NS	NS
	ENSG00000135899.16	SP110	NS	NS		ENSG00000151929.9	AQP3	NS	-0.470137
	ENSG00000136213.9	CHST12	NS	NS		ENSG00000153879.8	AP3M1	NS	-0.439868
	ENSG00000136560.13	TANK	NS	-0.623884		ENSG00000154582.16	KIAA1147	NS	-0.467809
	ENSG00000136874.10	STX17	NS	NS		ENSG00000155093.17	TMEM87A	NS	-0.446465
	ENSG00000137628.16	DDX60	NS	NS		ENSG00000155744.9	OCIAD2	NS	-0.551251
	ENSG00000137959.15	IFI44L	NS	0.465912		ENSG00000056050.6	GRN	NS	-0.515794
	ENSG00000137965.10	IFI44	NS	NS		ENSG00000156050.8	CCNB1IP1	NS	NS
	ENSG00000138642.14	HERC6	NS	NS		ENSG00000156875.13	KIAA0196	NS	-0.479888
	ENSG00000067066.16	SP100	NS	NS		ENSG00000157538.13	DERA	NS	-0.365886
	ENSG00000138760.8	SCARB2	NS	-0.510415		ENSG00000157593.17	CCDC90B	NS	-0.503445
	ENSG00000140464.19	PML	NS	NS		ENSG00000159658.10	SEP15	NS	-0.458098
	ENSG00000140853.15	NLRC5	NS	NS		ENSG00000160058.18	EBPL	NS	-0.486531
	ENSG00000141971.12	MVB12A	NS	NS		ENSG00000163584.17	C8orf59	NS	-0.404337
	ENSG00000142089.15	IFITM3	NS	0.491421		ENSG00000164117.13	TRIQK	NS	-0.388875
	ENSG00000148175.12	STOM	NS	NS		ENSG00000164828.17	UNC50	NS	-0.510165
	ENSG00000154451.14	GBP5	NS	NS		ENSG00000164961.15	HLA-A	NS	NS
	ENSG00000155363.18	MOV10	NS	NS		ENSG00000057663.13	C2CD5	NS	-0.509185
	ENSG00000156587.15	UBE2L6	NS	NS		ENSG00000165272.14	GPR171	NS	-0.474706
	ENSG00000157601.13	MX1	NS	0.573384		ENSG00000165417.11	SUN1	NS	-0.509121
	ENSG00000068079.7	IFI35	NS	NS		ENSG00000165487.13	ASCC2	NS	-0.571913
	ENSG00000160710.15	ADAR	NS	NS		ENSG00000166266.13	FAM161B	NS	-0.560931
	ENSG00000160932.10	LY6E	NS	NS		ENSG00000167005.13	RPL22L1	NS	-0.469766
	ENSG00000161692.17	DBF4B	NS	NS		ENSG00000172732.11	SMAD4	NS	-0.55895
	ENSG00000162654.8	GBP4	NS	NS		ENSG00000174109.4	HS6ST1	NS	-0.460089
	ENSG00000163328.13	GPR155	NS	NS		ENSG00000174946.6	RANBP9	NS	0.409308
	ENSG00000163512.13	AZI2	NS	-0.571623		ENSG00000175105.6	SLC10A3	NS	-0.507775
	ENSG00000163568.14	AIM2	NS	NS		ENSG00000175376.8	B4GALT4	NS	-0.485615
	ENSG00000163840.9	DTX3L	NS	NS		ENSG00000059573.8	POFUT1	NS	-0.451714
	ENSG00000165949.12	IFI27	NS	NS		ENSG00000176731.11	C16orf91	NS	-0.516596
	ENSG00000166750.9	SLFN5	NS	NS		ENSG00000176853.15	TSG101	NS	-0.373435
	ENSG00000078081.7	LAMP3	NS	NS		ENSG00000181788.3	EBAG9	NS	-0.401526
	ENSG00000168026.17	TTC21A	NS	NS		ENSG00000182118.6	RWDD1	NS	-0.369479
	ENSG00000168961.16	LGALS9	NS	NS		ENSG00000183291.15	TMEM128	NS	-0.49245
	ENSG00000169047.5	IRS1	NS	-0.569417		ENSG00000183918.15	TAB2	NS	NS
	ENSG00000169871.12	TRIM56	NS	NS		ENSG00000184371.13	EMC7	NS	-0.468927
	ENSG00000170581.13	STAT2	NS	NS		ENSG00000185009.12	ELF1	NS	-0.362026
	ENSG00000171115.3	GIMAP8	NS	NS		ENSG00000186130.4	IFNG-AS1	NS	-0.498303
	ENSG00000172493.20	AFF1	NS	-0.583601		ENSG00000188342.11	PTS	NS	-0.507281
	ENSG00000172936.12	MYD88	NS	-0.448615
	ENSG00000173193.13	PARP14	NS	NS
	ENSG00000173786.16	CNP	NS	NS
	ENSG00000079263.18	SP140	NS	NS
	ENSG00000173821.19	RNF213	NS	NS
	ENSG00000177409.11	SAMD9L	NS	NS
	ENSG00000177989.13	ODF3B	NS	0.449542
	ENSG00000178685.13	PARP10	NS	NS
	ENSG00000182179.11	UBA7	NS	NS
	ENSG00000183486.12	MX2	NS	0.475748
	ENSG00000184979.9	USP18	NS	0.493303
	ENSG00000185201.16	IFITM2	NS	NS
	ENSG00000185722.16	ANKFY1	NS	NS
	ENSG00000185745.9	IFIT1	NS	NS
